# Supplementary material for: Taxonomy and phylogeny of saprobic Sordariomycetes (Ascomycota) from woody litter in terrestrial ecosystems of Yunnan Province, China
Source: MycoKeys. 2026 Mar 18;130:1–49. doi: 10.3897/mycokeys.130.181430 (PMC13019349; doi:10.3897/mycokeys.130.181430)
Supplement: XML Treatment for Calosphaeriaceae [file mycokeys.130.181430-treatment1.xml]

<!DOCTYPE tp:taxon-treatment
  PUBLIC "-//TaxonX//DTD Taxonomic Treatment Publishing DTD v0 20100105//EN" "tax-treatment-NSO.dtd">
<tp:taxon-treatment xmlns:tp="http://www.plazi.org/taxpub"><tp:treatment-meta><kwd-group><label>Taxon classification</label><kwd>
                  <named-content content-type="kingdom">Fungi</named-content>
                </kwd><kwd>
                  <named-content content-type="order">Calosphaeriales</named-content>
                </kwd><kwd>
                  <named-content content-type="family">Calosphaeriaceae</named-content>
                </kwd></kwd-group><mixed-citation publication-type="journal"><person-group><name><surname>Ren</surname><given-names>Guang-Cong</given-names></name><name><surname>Wanasinghe</surname><given-names>Dhanushka</given-names></name><name><surname>Gui</surname><given-names>Heng</given-names></name><name><surname>Zhou</surname><given-names>Zu-Yi</given-names></name><name><surname>Shi</surname><given-names>Xian</given-names></name><name><surname>Faraj</surname><given-names>Turki Kh.</given-names></name><name><surname>Dong</surname><given-names>Kai-Xuan</given-names></name></person-group><article-title>Taxonomy and phylogeny of saprobic <tp:taxon-name><tp:taxon-name-part taxon-name-part-type="class" reg="Sordariomycetes">Sordariomycetes</tp:taxon-name-part></tp:taxon-name> (<tp:taxon-name><tp:taxon-name-part taxon-name-part-type="phylum" reg="Ascomycota">Ascomycota</tp:taxon-name-part></tp:taxon-name>) from woody litter in terrestrial ecosystems of Yunnan Province, China</article-title><source>MycoKeys</source><day>18</day><month>03</month><year>2026</year><volume>130</volume><fpage>1</fpage><lpage>49</lpage><pub-id pub-id-type="doi">10.3897/mycokeys.130.181430</pub-id></mixed-citation></tp:treatment-meta><tp:nomenclature><tp:taxon-name><object-id xmlns:xlink="http://www.w3.org/1999/xlink" content-type="arpha" xlink:type="simple">23CC44A2-D7A4-592F-81BB-565EAA3D7810</object-id>
                        		<tp:taxon-name-part taxon-name-part-type="family" reg="Calosphaeriaceae">Calosphaeriaceae</tp:taxon-name-part>
                        	</tp:taxon-name><tp:taxon-authority>Munk, Dansk bot. Ark. 17(no. 1): 278 (1957)</tp:taxon-authority></tp:nomenclature><tp:treatment-sec sec-type="Notes"><title>Notes.</title><p><tp:taxon-name><tp:taxon-name-part taxon-name-part-type="family" reg="Calosphaeriaceae">Calosphaeriaceae</tp:taxon-name-part></tp:taxon-name> was originally established by <xref ref-type="bibr" rid="B68">Munk (1957)</xref> and has since undergone several taxonomic revisions (<xref ref-type="bibr" rid="B20">Damm et al. 2008</xref>; <xref ref-type="bibr" rid="B83">Réblová et al. 2015</xref>; <xref ref-type="bibr" rid="B59">Maharachchikumbura et al. 2016</xref>; <xref ref-type="bibr" rid="B114">Wijayawardene et al. 2018</xref>). Phylogenetic studies confirmed the inclusion of <italic><tp:taxon-name><tp:taxon-name-part taxon-name-part-type="genus" reg="Calosphaeria">Calosphaeria</tp:taxon-name-part></tp:taxon-name></italic>, <italic><tp:taxon-name><tp:taxon-name-part taxon-name-part-type="genus" reg="Flabellascus">Flabellascus</tp:taxon-name-part></tp:taxon-name></italic>, <italic><tp:taxon-name><tp:taxon-name-part taxon-name-part-type="genus" reg="Jattaea">Jattaea</tp:taxon-name-part></tp:taxon-name></italic>, and <italic><tp:taxon-name><tp:taxon-name-part taxon-name-part-type="genus" reg="Togniniella">Togniniella</tp:taxon-name-part></tp:taxon-name></italic> within this family (<xref ref-type="bibr" rid="B36">Huang et al. 2021</xref>; <xref ref-type="bibr" rid="B44">Hyde et al. 2024b</xref>). Generally, <tp:taxon-name><tp:taxon-name-part taxon-name-part-type="family" reg="Calosphaeriaceae">Calosphaeriaceae</tp:taxon-name-part></tp:taxon-name> species are saprobic, inhabiting dead wood and bark of various trees and shrubs. However, some species of <italic><tp:taxon-name><tp:taxon-name-part taxon-name-part-type="genus" reg="Jattaea">Jattaea</tp:taxon-name-part></tp:taxon-name></italic> and <italic><tp:taxon-name><tp:taxon-name-part taxon-name-part-type="genus" reg="Calosphaeria">Calosphaeria</tp:taxon-name-part></tp:taxon-name></italic> have also been associated with fruit trees, especially <italic><tp:taxon-name><tp:taxon-name-part taxon-name-part-type="genus" reg="Prunus">Prunus</tp:taxon-name-part></tp:taxon-name></italic> species, where they are implicated in cankers and necrotic lesions on woody tissues (<xref ref-type="bibr" rid="B49">Kazemzadeh-Chakusary et al. 2020</xref>). In this study, we introduced a new host record, <italic><tp:taxon-name><tp:taxon-name-part taxon-name-part-type="genus" reg="Jattaea">Jattaea</tp:taxon-name-part> <tp:taxon-name-part taxon-name-part-type="species" reg="algeriensis">algeriensis</tp:taxon-name-part></tp:taxon-name></italic> from <italic><tp:taxon-name><tp:taxon-name-part taxon-name-part-type="genus" reg="Myrsine">Myrsine</tp:taxon-name-part> <tp:taxon-name-part taxon-name-part-type="species" reg="seguinii">seguinii</tp:taxon-name-part></tp:taxon-name></italic> (<tp:taxon-name><tp:taxon-name-part taxon-name-part-type="family" reg="Myrsinaceae">Myrsinaceae</tp:taxon-name-part></tp:taxon-name>).</p></tp:treatment-sec><ref-list><ref id="B68"><mixed-citation xmlns:xlink="http://www.w3.org/1999/xlink" xlink:type="simple">Munk A (1957) Danish <tp:taxon-name><tp:taxon-name-part taxon-name-part-type="family">Pyrenomycetes</tp:taxon-name-part></tp:taxon-name>. A preliminary flora. Dansk Botanisk Arkiv 17(1): 1–491.</mixed-citation></ref><ref id="B20"><mixed-citation xmlns:xlink="http://www.w3.org/1999/xlink" xlink:type="simple">Damm U, Crous PW, Fourie PH (2008) A fssitunicate ascus mechanism in the <tp:taxon-name><tp:taxon-name-part taxon-name-part-type="family">Calosphaeriaceae</tp:taxon-name-part></tp:taxon-name>, with novel species of <italic><tp:taxon-name><tp:taxon-name-part taxon-name-part-type="genus">Jattaea</tp:taxon-name-part></tp:taxon-name></italic> and <italic><tp:taxon-name><tp:taxon-name-part taxon-name-part-type="genus">Calosphaeria</tp:taxon-name-part></tp:taxon-name></italic> on <italic><tp:taxon-name><tp:taxon-name-part taxon-name-part-type="genus">Prunus</tp:taxon-name-part></tp:taxon-name></italic> wood. Persoonia 20: 39–52. <ext-link xlink:href="10.3767/003158508x313940" ext-link-type="doi" xlink:type="simple">https://doi.org/10.3767/003158508x313940</ext-link></mixed-citation></ref><ref id="B83"><mixed-citation xmlns:xlink="http://www.w3.org/1999/xlink" xlink:type="simple">Réblová M, Jaklitsch WM, Réblová K, Štěpánek V (2015) Phylogenetic reconstruction of the <tp:taxon-name><tp:taxon-name-part taxon-name-part-type="order">Calosphaeriales</tp:taxon-name-part></tp:taxon-name> and <tp:taxon-name><tp:taxon-name-part taxon-name-part-type="order">Togniniales</tp:taxon-name-part></tp:taxon-name> using fve genes and predicted RNA secondary structures of ITS, and <italic><tp:taxon-name><tp:taxon-name-part taxon-name-part-type="genus">Flabellascus</tp:taxon-name-part> <tp:taxon-name-part taxon-name-part-type="species">tenuirostris</tp:taxon-name-part></tp:taxon-name></italic> gen. et sp. nov. PLOS ONE 10(12): e0144616. <ext-link xlink:href="10.1371/journal.pone.0144616" ext-link-type="doi" xlink:type="simple">https://doi.org/10.1371/journal.pone.0144616</ext-link></mixed-citation></ref><ref id="B59"><mixed-citation xmlns:xlink="http://www.w3.org/1999/xlink" xlink:type="simple">Maharachchikumbura SSN, Hyde KD, Jones EBG, McKenzie EHC, Bhat JD, Dayarathee MC, Huang SK, Norphanphoun C, Senanayake IC, Perera RH, Shang QJ, Xiao YP, D’souza MJ, Hongsanan S, Jayawardena RS, Daranagama DA, Konta S, Goonasekara ID, Zhuang WY, Jeewon R, Phillips AJL, Abdel-Wahab MA, Al-Sadi AM, Bahkali AH, Boonnee S, Boonyuen N, Cheewangkoon R, Dissanayake AJ, Kang J, Li QR, Liu JK, Liu XZ, Liu ZY, Luangsa-ard JJ, Pang KL, Phookamsak R, Promputtha I, Suetrong S, Stadler M, Wen TC, Wijayawardene NN (2016) Families of sordariomycetes. Fungal Diversity 79: 1–317. <ext-link xlink:href="10.1007/s13225-016-0369-6" ext-link-type="doi" xlink:type="simple">https://doi.org/10.1007/s13225-016-0369-6</ext-link></mixed-citation></ref><ref id="B114"><mixed-citation xmlns:xlink="http://www.w3.org/1999/xlink" xlink:type="simple">Wijayawardene NN, Hyde KD, Lumbsch HT, Liu JK, Maharachchikumbura SSN, Ekanayaka AH, Tian Q, Phookamsak R (2018) Outline of ascomycota: 2017. Fungal Diversity 88: 167–263. <ext-link xlink:href="10.1007/s13225-018-0394-8" ext-link-type="doi" xlink:type="simple">https://doi.org/10.1007/s13225-018-0394-8</ext-link></mixed-citation></ref><ref id="B36"><mixed-citation xmlns:xlink="http://www.w3.org/1999/xlink" xlink:type="simple">Huang SK, Hyde KD, Mapook A, Maharachchikumbura SSN, Bhat JD, McKenzie EHC, Jeewon R, Wen TC (2021) Taxonomic studies of some often over-looked <tp:taxon-name><tp:taxon-name-part taxon-name-part-type="subclass">Diaporthomycetidae</tp:taxon-name-part></tp:taxon-name> and <tp:taxon-name><tp:taxon-name-part taxon-name-part-type="subclass">Sordariomycetidae</tp:taxon-name-part></tp:taxon-name>. Fungal Diversity 111: 443–572. <ext-link xlink:href="10.1007/s13225-021-00488-4" ext-link-type="doi" xlink:type="simple">https://doi.org/10.1007/s13225-021-00488-4</ext-link></mixed-citation></ref><ref id="B44"><mixed-citation xmlns:xlink="http://www.w3.org/1999/xlink" xlink:type="simple">Hyde KD, Noorabadi MT, Thiyagaraja V, He MQ, Johnston PR, Wijesinghe SN, Armand A, Biketova AY, Chethana KWT, Erdoğdu M, Ge ZW, Groenewald JZ, Hongsanan S, Kušan I, Leontyev DV, Li DW, Lin CG, Liu NG, Maharachchikumbura SSN, Matočec N, May TW, McKenzie EHC, Mešić A, Perera RH, Phukhamsakda C, Piątek M, Samarakoon MC, Selcuk F, Senanayake IC, Tanney JB, Tian Q, Vizzini A, Wanasinghe DN, Wannasawang N, Wijayawardene NN, Zhao RL, Abdel-Wahab MA, Abdollahzadeh J, Abeywickrama PD, Abhinav, Absalan S, Acharya K, Afshari N, Afshan NS, Afzalinia S, Ahmadpour SA, Akulov O, Alizadeh A, Alizadeh M, Al-Sadi AM, Alves A, Alves VCS, Alves-Silva G, Antonín V, Aouali S, Aptroot A, Apurillo CCS, Arias RM, Asgari B, Asghari R, Assis DMA, Assyov B, Atienza V, Aumentado HDR, Avasthi S, Azevedo E, Bakhshi M, Bao DF, Baral HO, Barata M, Barbosa KD, Barbosa RN, Barbosa FR, Baroncelli R, Barreto GG, Baschien C, Bennett RM, Bera I, Bezerra JDP, Bhunjun CS, Bianchinotti MV, Błaszkowski J, Boekhout T, Bonito GM, Boonmee S, Boonyuen N, Bortnikov FM, Bregant C, Bundhun D, Burgaud G, Buyck B, Caeiro MF, Cabarroi-Hernández M, Cai MF, Cai L, Calabon MS, Calaça FJS, Callalli M, Câmara MPS, Cano-Lira J, Cao B, Carlavilla JR, Carvalho A, Carvalho TG, Castañeda-Ruiz RF, Catania MDV, Cazabonne J, Cedeño-Sanchez M, Chaharmiri-Dokhaharani S, Chaiwan N, Chakraborty N, Cheewankoon R, Chen C, Chen J, Chen Q, Chen YP, Chinaglia S, Coelho-Nascimento CC, Coleine C, Costa-Rezende DH, Cortés-Pérez A, Crouch JA, Crous PW, Cruz RHSF, Czachura P, Damm U, Darmostuk V, Daroodi Z, Das K, Das K, Davoodian N, Davydov EA, da Silva GA, da Silva IR, da Silva RMF, da Silva Santos AC, Dai DQ, Dai YC, de Groot Michiel D, De Kesel A, De Lange R, de Medeiros EV, de Souza CFA, de Souza FA, dela Cruz TEE, Decock C, Delgado G, Denchev CM, Denchev TT, Deng YL, Dentinger BTM, Devadatha B, Dianese JC, Dima B, Doilom M, Dissanayake AJ, Dissanayake DMLS, Dissanayake LS, Diniz AG, Dolatabadi S, Dong JH, Dong W, Dong ZY, Drechsler-Santos ER, Druzhinina IS, Du TY, Dubey MK, Dutta AK, Elliott TF, Elshahed MS, Egidi E, Eisvand P, Fan L, Fan X, Fan XL, Fedosova AG, Ferro LO, Fiuza PO, Flakus AW, Fonseca EO, Fryar SC, Gabaldón T, Gajanayake AJ, Gannibal PB, Gao F, García-Sánchez D, García-Sandoval R, Garrido-Benavent I, Garzoli L, Gasca-Pineda J, Gautam AK, Gené J, Ghobad-Nejhad M, Ghosh A, Giachini AJ, Gibertoni TB, Gentekaki E, Gmoshinskiy VI, Góes-Neto A, Gomdola D, Gorjón SP, Goto BT, Granados-Montero MM, Griffith GW, Groenewald M, Grossart H-P, Gu ZR, Gueidan C, Gunarathne A, Gunaseelan S, Guo SL, Gusmão LFP, Gutierrez AC, Guzmán-Dávalos L, Haelewaters D, Haituk H, Halling RE, He SC, Heredia G, Hernández-Restrepo M, Hosoya T, Hoog SD, Horak E, Hou CL, Houbraken J, Htet ZH, Huang SK, Huang WJ, Hurdeal VG, Hustad VP, Inácio CA, Janik P, Jayalal RGU, Jayasiri SC, Jayawardena RS, Jeewon R, Jerônimo GH, Jin J, Jones EBG, Joshi Y, Jurjević Ž, Justo A, Kakishima M, Kaliyaperumal M, Kang GP, Kang JC, Karimi O, Karunarathna SC, Karpov SA, Kezo K, Khalid AN, Khan MK, Khuna S, Khyaju S, Kirchmair M, Klawonn I, Kraisitudomsook N, Kukwa M, Kularathnage ND, Kumar S, Lachance MA, Lado C, Latha KPD, Lee HB, Leonardi M, Lestari AS, Li C, Li H, Li J, Li Q, Li Y, Li YC, Li YX, Liao CF, Lima JLR, Lima JMS, Lima NB, Lin L, Linaldeddu BT, Linn MM, Liu F, Liu JK, Liu JW, Liu S, Liu SL, Liu XF, Liu XY, Longcore JE, Luangharn T, Luangsa-ard JJ, Lu L, Lu YZ, Lumbsch HT, Luo L, Luo M, Luo ZL, Ma J, Madagammana AD, Madhushan A, Madrid H, Magurno F, Magyar D, Mahadevakumar S, Malosso E, Malysh JM, Mamarabadi M, Manawasinghe IS, Manfrino RG, Manimohan P, Mao N, Mapook A, Marchese P, Marasinghe DS, Mardones M, Marin-Felix Y, Masigol H, Mehrabi M, Mehrabi-Koushki M, Meiras-Ottoni A de, Melo RFR, Mendes-Alvarenga RL, Mendieta S, Meng QF, Menkis A, Menolli Jr N, Mikšík M, Miller SL, Moncada B, Moncalvo JM, Monteiro JS, Monteiro M, Mora-Montes HM, Moroz EL, Moura JC, Muhammad U, Mukhopadhyay S, Nagy GL, Najam ul Sehar A, Najafiniya M, Nanayakkara CM, Naseer A, Nascimento ECR, Nascimento SS, Neuhauser S, Neves MA, Niazi AR, Nie Y, Nilsson RH, Nogueira PTS, Novozhilov YK, Noordeloos M, Norphanphoun C, Nuñez Otaño N, O’Donnell RP, Oehl F, Oliveira JA, Oliveira Junior I, Oliveira NVL, Oliveira PHF, Orihara T, Oset M, Pang KL, Papp V, Pathirana LS, Peintner U, Pem D, Pereira OL, Pérez-Moreno J, Pérez-Ortega S, Péter G, Pires-Zottarelli CLA, Phonemany M, Phongeun S, Pošta A, Prazeres JFSA, Quan Y, Quandt CA, Queiroz MB, Radek R, Rahnama K, Raj KNA, Rajeshkumar KC, Rajwar S, Ralaiveloarisoa AB, Rämä T, Ramírez-Cruz V, Rambold G, Rathnayaka AR, Raza M, Ren GC, Rinaldi AC, Rivas-Ferreiro M, Robledo GL, Ronikier A, Rossi W, Rusevska K, Ryberg M, Safi A, Salimi F, Salvador-Montoya CA, Samant B, Samaradiwakara NP, Sánchez-Castro I, Sandoval-Denis M, Santiago ALCMA, Santos ACDS, Santos LA dos, Sarma VV, Sarwar S, Savchenko A, Savchenko K, Saxena RK, Schoutteten N, Selbmann L, Ševčíková H, Sharma A, Shen HW, Shen YM, Shu YX, Silva HF, Silva-Filho AGS, Silva VSH, Simmons DR, Singh R, Sir EB, Sohrabi M, Souza FA, Souza-Motta CM, Sri-indrasutdhi V, Sruthi OP, Stadler M, Stemler J, Stephenson SL, Stoyneva-Gaertner MP, Strassert JFH, Stryjak-Bogacka M, Su H, Sun YR, Svantesson S, Sysouphanthong P, Takamatsu S, Tan TH, Tanaka K, Tang C, Tang X, Taylor JE, Taylor PWJ, Tennakoon DS, Thakshila SAD, Thambugala KM, Thamodini GK, Thilanga D, Thines M, Tiago PV, Tian XG, Tian WH, Tibpromma S, Tkalčec Z, Tokarev YS, Tomšovský M, Torruella G, Tsurykau A, Udayanga D, Ulukapı M, Untereiner WA, Usman M, Uzunov BA, Vadthanarat S, Valenzuela R, Van den Wyngaert S, Van Vooren N, Velez P, Verma RK, Vieira LC, Vieira WAS, Vinzelj JM, Tang AMC, Walker A, Walker AK, Wang QM, Wang Y, Wang XY, Wang ZY, Wannathes N, Wartchow F, Weerakoon G, Wei DP, Wei X, White JF, Wijesundara DSA, Wisitrassameewong K, Worobiec G, Wu HX, Wu N, Xiong YR, Xu B, Xu JP, Xu R, Xu RF, Xu RJ, Yadav S, Yakovchenko LS, Yang HD, Yang X, Yang YH, Yang Y, Yang YY, Yoshioka R, Youssef Noha H, Yu FM, Yu ZF, Yuan LL, Yuan Q, Zabin DA, Zamora JC, Zapata CV, Zare R, Zeng M, Zeng XY, Zhang JF, Zhang JY, Zhang S, Zhang XC, Zhao CL, Zhao H, Zhao Q, Zhao H, Zhao HJ, Zhou HM, Zhu XY, Zmitrovich IV, Zucconi L, Zvyagina E (2024b) The 2024 Outline of <tp:taxon-name><tp:taxon-name-part taxon-name-part-type="kingdom">Fungi</tp:taxon-name-part></tp:taxon-name> and fungus-like taxa. Mycosphere: Journal of Fungal Biology 15(1): 5146–6239. <ext-link xlink:href="10.5943/mycosphere/15/1/25" ext-link-type="doi" xlink:type="simple">https://doi.org/10.5943/mycosphere/15/1/25</ext-link></mixed-citation></ref><ref id="B49"><mixed-citation xmlns:xlink="http://www.w3.org/1999/xlink" xlink:type="simple">Kazemzadeh-Chakusary M, Mohammadi H, Sohrabi M (2020) Occurrence and pathogenicity of <italic><tp:taxon-name><tp:taxon-name-part taxon-name-part-type="genus">Jattaea</tp:taxon-name-part> <tp:taxon-name-part taxon-name-part-type="species">algeriensis</tp:taxon-name-part></tp:taxon-name></italic> (<tp:taxon-name><tp:taxon-name-part taxon-name-part-type="order">Calosphaeriales</tp:taxon-name-part></tp:taxon-name>, <tp:taxon-name><tp:taxon-name-part taxon-name-part-type="family">Calosphaeriaceae</tp:taxon-name-part></tp:taxon-name>) and <italic><tp:taxon-name><tp:taxon-name-part taxon-name-part-type="genus">Biscogniauxia</tp:taxon-name-part> <tp:taxon-name-part taxon-name-part-type="species">mediterranea</tp:taxon-name-part></tp:taxon-name></italic> on forest trees in Guilan Province (Iran). Journal of Phytopathology 169(2): 129–138. <ext-link xlink:href="10.1111/jph.12967" ext-link-type="doi" xlink:type="simple">https://doi.org/10.1111/jph.12967</ext-link></mixed-citation></ref></ref-list></tp:taxon-treatment>
