# Supplementary material for: Taxonomy and phylogeny of saprobic Sordariomycetes (Ascomycota) from woody litter in terrestrial ecosystems of Yunnan Province, China
Source: MycoKeys. 2026 Mar 18;130:1–49. doi: 10.3897/mycokeys.130.181430 (PMC13019349; doi:10.3897/mycokeys.130.181430)
Supplement: XML Treatment for Jattaea algeriensis [file mycokeys.130.181430-treatment2.xml]

<!DOCTYPE tp:taxon-treatment
  PUBLIC "-//TaxonX//DTD Taxonomic Treatment Publishing DTD v0 20100105//EN" "tax-treatment-NSO.dtd">
<tp:taxon-treatment xmlns:tp="http://www.plazi.org/taxpub"><tp:treatment-meta><kwd-group><label>Taxon classification</label><kwd>
                  <named-content content-type="kingdom">Fungi</named-content>
                </kwd><kwd>
                  <named-content content-type="order">Calosphaeriales</named-content>
                </kwd><kwd>
                  <named-content content-type="family">Calosphaeriaceae</named-content>
                </kwd></kwd-group><mixed-citation publication-type="journal"><person-group><name><surname>Ren</surname><given-names>Guang-Cong</given-names></name><name><surname>Wanasinghe</surname><given-names>Dhanushka</given-names></name><name><surname>Gui</surname><given-names>Heng</given-names></name><name><surname>Zhou</surname><given-names>Zu-Yi</given-names></name><name><surname>Shi</surname><given-names>Xian</given-names></name><name><surname>Faraj</surname><given-names>Turki Kh.</given-names></name><name><surname>Dong</surname><given-names>Kai-Xuan</given-names></name></person-group><article-title>Taxonomy and phylogeny of saprobic <tp:taxon-name><tp:taxon-name-part taxon-name-part-type="class" reg="Sordariomycetes">Sordariomycetes</tp:taxon-name-part></tp:taxon-name> (<tp:taxon-name><tp:taxon-name-part taxon-name-part-type="phylum" reg="Ascomycota">Ascomycota</tp:taxon-name-part></tp:taxon-name>) from woody litter in terrestrial ecosystems of Yunnan Province, China</article-title><source>MycoKeys</source><day>18</day><month>03</month><year>2026</year><volume>130</volume><fpage>1</fpage><lpage>49</lpage><pub-id pub-id-type="doi">10.3897/mycokeys.130.181430</pub-id></mixed-citation></tp:treatment-meta><tp:nomenclature><tp:taxon-name><object-id xmlns:xlink="http://www.w3.org/1999/xlink" content-type="arpha" xlink:type="simple">EF527B3D-E5C3-5373-9092-D0F2409748D7</object-id>
                        		<tp:taxon-name-part taxon-name-part-type="genus" reg="Jattaea">Jattaea</tp:taxon-name-part> <tp:taxon-name-part taxon-name-part-type="species" reg="algeriensis">algeriensis</tp:taxon-name-part>
                        	
                        		<object-id xmlns:xlink="http://www.w3.org/1999/xlink" xlink:type="simple">Index Fungorum: IF215105</object-id>
                        		<object-id xmlns:xlink="http://www.w3.org/1999/xlink" xlink:type="simple">Facesoffungi Number: FoF10117</object-id>
                        	</tp:taxon-name><tp:taxon-authority>Berl., Icon. fung. (Abellini) 3(1–2): 6 (1900)</tp:taxon-authority><xref ref-type="fig" rid="F2">Fig. 2</xref></tp:nomenclature><tp:treatment-sec sec-type="Description"><title>Description.</title><p><bold><italic>Saprobic</italic></bold> on dead woody twigs. <bold>Sexual morph: <italic>Ascomata</italic></bold> perithecia, 150–320 µm high × 135–430 µm diam. (x̄ = 210 × 290 µm, n = 5), scattered, solitary on wood beneath the periderm, dark brown to black, multi-loculate, each locule 120–170 µm high × 140–190 µm diam. (x̄ = 140 × 160 µm, n = 5), with small papilla on the host surface, with cylindrical neck, central or lateral. <bold><italic>Ostioles</italic></bold> 100–170 µm high × 40–70 µm diam. (x̄ = 139 × 53 µm, n = 5), ostiolum periphysate. <bold><italic>Peridium</italic></bold> 8–15 µm thick, leathery, 3–5 layers of brown cells of <bold><italic>textura angularis</italic></bold>. <bold><italic>Paraphyses</italic></bold> 2–3 µm wide, numerous, hyaline, filiform, unbranched, septate, guttulate, embedded in a gelatinous matrix, slightly tapering towards the apex, obtuse. <bold><italic>Asci</italic></bold> 20–32 × 5–6.3 μm (x̄ = 27 × 5.5 μm, n = 20), 8-spored, unitunicate, short-stipitate, clavate, broadly rounded at the thickened apex, tapering towards the base. <bold><italic>Ascospores</italic></bold> 4.5–6.4 × 1.7–2.2 μm (x̄ = 5.4 × 2 μm, n = 30), 2–3-seriate, aseptate, ellipsoidal to suballantoid, hyaline, 2-guttulate, smooth-walled. <bold>Asexual morph</bold>: Undetermined.</p><fig id="F1" position="float" orientation="portrait"><object-id xmlns:xlink="http://www.w3.org/1999/xlink" content-type="doi" xlink:type="simple">10.3897/mycokeys.130.181430.figure1</object-id><object-id xmlns:xlink="http://www.w3.org/1999/xlink" content-type="arpha" xlink:type="simple">94F79418-9115-53AE-8138-3BEB0CC62D99</object-id><label>Figure 1.</label><caption><p>Phylogram generated from <abbrev xmlns:xlink="http://www.w3.org/1999/xlink" xlink:title="maximum likelihood" xlink:type="simple">ML</abbrev> analysis based on <abbrev xmlns:xlink="http://www.w3.org/1999/xlink" xlink:title="large subunit nuclear ribosomal" xlink:type="simple">LSU</abbrev>, <abbrev xmlns:xlink="http://www.w3.org/1999/xlink" xlink:title="internal transcribed spacer region" xlink:type="simple">ITS</abbrev> and TUB sequence data representing <tp:taxon-name><tp:taxon-name-part taxon-name-part-type="family" reg="Calosphaeriaceae">Calosphaeriaceae</tp:taxon-name-part></tp:taxon-name>. Related sequences are obtained following <xref ref-type="bibr" rid="B120">Zhang et al. (2021)</xref>. Twenty-seven strains are included in the combined analyses, which comprise 1834 characters for <abbrev xmlns:xlink="http://www.w3.org/1999/xlink" xlink:title="large subunit nuclear ribosomal" xlink:type="simple">LSU</abbrev>, <abbrev xmlns:xlink="http://www.w3.org/1999/xlink" xlink:title="internal transcribed spacer region" xlink:type="simple">ITS</abbrev> and TUB alignment. <italic><tp:taxon-name><tp:taxon-name-part taxon-name-part-type="genus" reg="Phaeoacremonium">Phaeoacremonium</tp:taxon-name-part> <tp:taxon-name-part taxon-name-part-type="species" reg="novae">novae</tp:taxon-name-part> <tp:taxon-name-part taxon-name-part-type="subspecies" reg="zealandiae">zealandiae</tp:taxon-name-part></tp:taxon-name></italic> (CBS 110156) and <italic><tp:taxon-name><tp:taxon-name-part taxon-name-part-type="genus" reg="Phaeoacremonium">P.</tp:taxon-name-part> <tp:taxon-name-part taxon-name-part-type="species" reg="minimum">minimum</tp:taxon-name-part></tp:taxon-name></italic> (CBS 246.91) were used as the outgroup taxa. The best-scoring RAxML tree with a final likelihood value of -10057.676635 is presented. The matrix had 618 distinct alignment patterns, with 20.59% of undetermined characters or gaps. Estimated base frequencies were as follows; A = 0.222567, C = 0.280141, G = 0.295349, T = 0.201943; substitution rates AC = 1.276096, AG = 2.336664, AT = 1.587462, CG = 0.904375, CT = 4.777312, GT = 1.0000. Gamma distribution shape parameter <italic>α</italic> = 0.182504 and tree-length = 1.960861. The tree topology of the <abbrev xmlns:xlink="http://www.w3.org/1999/xlink" xlink:title="maximum likelihood" xlink:type="simple">ML</abbrev> analysis is similar to the Bayesian analysis. Bootstrap values for <abbrev xmlns:xlink="http://www.w3.org/1999/xlink" xlink:title="maximum likelihood" xlink:type="simple">ML</abbrev> equal to or greater than 70% and posterior probability values greater than 0.95 from BYPP analysis labelled on the nodes. Strains of the newly described species are in red, while type strains are in bold.</p></caption><graphic xmlns:xlink="http://www.w3.org/1999/xlink" xlink:href="mycokeys-130-001-g001.jpg" id="oo_1564012.jpg" position="float" orientation="portrait" xlink:type="simple"><uri content-type="original_file" xlink:type="simple">https://binary.pensoft.net/fig/1564012</uri></graphic></fig><fig id="F2" position="float" orientation="portrait"><object-id xmlns:xlink="http://www.w3.org/1999/xlink" content-type="doi" xlink:type="simple">10.3897/mycokeys.130.181430.figure2</object-id><object-id xmlns:xlink="http://www.w3.org/1999/xlink" content-type="arpha" xlink:type="simple">C8600A5B-8998-5E67-891C-CC3161AD1E02</object-id><label>Figure 2.</label><caption><p><italic><tp:taxon-name><tp:taxon-name-part taxon-name-part-type="genus" reg="Jattaea">Jattaea</tp:taxon-name-part> <tp:taxon-name-part taxon-name-part-type="species" reg="algeriensis">algeriensis</tp:taxon-name-part></tp:taxon-name></italic> (<abbrev xmlns:xlink="http://www.w3.org/1999/xlink" content-type="institution" xlink:title="Cryptogams Kunming Institute of Botany, Academia Sinica" xlink:type="simple">HKAS</abbrev> 122750). <bold>a, b</bold>. Appearance of ascomata on host substrate; <bold>c</bold>. Section of ascoma; <bold>d</bold>. Section of ostiole; <bold>e</bold>. Peridium; <bold>f</bold>. Paraphyses; <bold>g–j</bold>. Asci; <bold>k</bold>. Ascospores; <bold>l, m</bold>. Culture characters on PDA (<bold>l</bold> from above; <bold>m</bold> from below). Scale bars: 100 μm (<bold>c</bold>); 50 μm (<bold>d</bold>); 10 μm (<bold>e</bold>); 10 μm (<bold>f–k</bold>); 20 mm (<bold>l, m</bold>).</p></caption><graphic xmlns:xlink="http://www.w3.org/1999/xlink" xlink:href="mycokeys-130-001-g002.jpg" id="oo_1564013.jpg" position="float" orientation="portrait" xlink:type="simple"><uri content-type="original_file" xlink:type="simple">https://binary.pensoft.net/fig/1564013</uri></graphic></fig></tp:treatment-sec><tp:treatment-sec sec-type="Culture characteristics"><title>Culture characteristics.</title><p>Ascospores germinating on PDA within 24 h at room temperature (25 °C). Germ tubes are produced from the basal and apical cell of ascospore. Colonies on PDA, slow growth, reaching 15 mm diameter after one week at 20–25 °C, mycelia superficial, circular, fimbriate, flat, entire edge, white; reverse, yellowish.</p></tp:treatment-sec><tp:treatment-sec sec-type="Material examined"><title>Material examined.</title><p>China • Yunnan Province, Lincang, (<named-content xmlns:xlink="http://www.w3.org/1999/xlink" content-type="dwc:verbatimCoordinates" xlink:type="simple">24°5'30"N, 100°5'33"E</named-content>, elevation: 1557.5 m) on dead woody twigs of <italic><tp:taxon-name><tp:taxon-name-part taxon-name-part-type="genus" reg="Myrsine">Myrsine</tp:taxon-name-part> <tp:taxon-name-part taxon-name-part-type="species" reg="seguinii">seguinii</tp:taxon-name-part></tp:taxon-name></italic> (<tp:taxon-name><tp:taxon-name-part taxon-name-part-type="family" reg="Myrsinaceae">Myrsinaceae</tp:taxon-name-part></tp:taxon-name>), 10 August 2020, G.C. Ren, LC21 (<abbrev xmlns:xlink="http://www.w3.org/1999/xlink" content-type="institution" xlink:title="Cryptogams Kunming Institute of Botany, Academia Sinica" xlink:type="simple">HKAS</abbrev> 122750), living culture <abbrev xmlns:xlink="http://www.w3.org/1999/xlink" content-type="institution" xlink:title="Kunming Institute of Botany Culture Collection" xlink:type="simple">KUNCC</abbrev> 21-0604.</p></tp:treatment-sec><tp:treatment-sec sec-type="Known distribution and hosts"><title>Known distribution and hosts.</title><p>Algeria, on decayed canes of <italic><tp:taxon-name><tp:taxon-name-part taxon-name-part-type="genus" reg="Rubus">Rubus</tp:taxon-name-part> <tp:taxon-name-part taxon-name-part-type="species" reg="fruticosus">fruticosus</tp:taxon-name-part></tp:taxon-name></italic> (<xref ref-type="bibr" rid="B90">Saccardo and Sydow 1902</xref>; <xref ref-type="bibr" rid="B80">Réblová 2011</xref>); South Africa, on wood of <italic><tp:taxon-name><tp:taxon-name-part taxon-name-part-type="genus" reg="Prunus">Prunus</tp:taxon-name-part> <tp:taxon-name-part taxon-name-part-type="species" reg="salicina">salicina</tp:taxon-name-part></tp:taxon-name></italic> (<xref ref-type="bibr" rid="B20">Damm et al. 2008</xref>; <xref ref-type="bibr" rid="B80">Réblová 2011</xref>); Iran, as pathogens derived from <italic><tp:taxon-name><tp:taxon-name-part taxon-name-part-type="genus" reg="Mespilus">Mespilus</tp:taxon-name-part> <tp:taxon-name-part taxon-name-part-type="species" reg="germanica">germanica</tp:taxon-name-part></tp:taxon-name></italic> and <italic><tp:taxon-name><tp:taxon-name-part taxon-name-part-type="genus" reg="Parrotia">Parrotia</tp:taxon-name-part> <tp:taxon-name-part taxon-name-part-type="species" reg="persica">persica</tp:taxon-name-part></tp:taxon-name></italic> (<xref ref-type="bibr" rid="B49">Kazemzadeh-Chakusary et al. 2020</xref>); China, on dead woody twigs of <italic><tp:taxon-name><tp:taxon-name-part taxon-name-part-type="genus" reg="Myrsine">Myrsine</tp:taxon-name-part> <tp:taxon-name-part taxon-name-part-type="species" reg="seguinii">seguinii</tp:taxon-name-part></tp:taxon-name></italic> (<tp:taxon-name><tp:taxon-name-part taxon-name-part-type="family" reg="Myrsinaceae">Myrsinaceae</tp:taxon-name-part></tp:taxon-name>) (this study).</p></tp:treatment-sec><tp:treatment-sec sec-type="GenBank numbers"><title>GenBank numbers.</title><p><abbrev xmlns:xlink="http://www.w3.org/1999/xlink" xlink:title="internal transcribed spacer region" xlink:type="simple">ITS</abbrev>: <ext-link xmlns:xlink="http://www.w3.org/1999/xlink" xlink:href="PX568860" ext-link-type="gen" xlink:type="simple">PX568860</ext-link>, <abbrev xmlns:xlink="http://www.w3.org/1999/xlink" xlink:title="large subunit nuclear ribosomal" xlink:type="simple">LSU</abbrev>: <ext-link xmlns:xlink="http://www.w3.org/1999/xlink" xlink:href="PX473152" ext-link-type="gen" xlink:type="simple">PX473152</ext-link>, <italic>tef</italic>1-α: <ext-link xmlns:xlink="http://www.w3.org/1999/xlink" xlink:href="PX521731" ext-link-type="gen" xlink:type="simple">PX521731</ext-link>.</p></tp:treatment-sec><tp:treatment-sec sec-type="Notes"><title>Notes.</title><p><italic><tp:taxon-name><tp:taxon-name-part taxon-name-part-type="genus" reg="Jattaea">Jattaea</tp:taxon-name-part> <tp:taxon-name-part taxon-name-part-type="species" reg="algeriensis">algeriensis</tp:taxon-name-part></tp:taxon-name></italic> was initially described by <xref ref-type="bibr" rid="B90">Saccardo and Sydow (1902)</xref> based on its sexual morphic characteristics. Later, <xref ref-type="bibr" rid="B80">Réblová (2011)</xref> synonymized <italic><tp:taxon-name><tp:taxon-name-part taxon-name-part-type="genus" reg="Jattaea">Jattaea</tp:taxon-name-part> <tp:taxon-name-part taxon-name-part-type="species" reg="prunicola">prunicola</tp:taxon-name-part></tp:taxon-name></italic> with <italic><tp:taxon-name><tp:taxon-name-part taxon-name-part-type="genus" reg="Jattaea">J.</tp:taxon-name-part> <tp:taxon-name-part taxon-name-part-type="species" reg="algeriensis">algeriensis</tp:taxon-name-part></tp:taxon-name></italic> following detailed morphological analysis and phylogenetic studies. <italic><tp:taxon-name><tp:taxon-name-part taxon-name-part-type="genus" reg="Jattaea">Jattaea</tp:taxon-name-part> <tp:taxon-name-part taxon-name-part-type="species" reg="prunicola">prunicola</tp:taxon-name-part></tp:taxon-name></italic>, originally introduced by <xref ref-type="bibr" rid="B20">Damm et al. (2008)</xref>, was distinguished by its sexual morph and a phialophora-like anamorph observed in pure culture. Recently, <italic><tp:taxon-name><tp:taxon-name-part taxon-name-part-type="genus" reg="Jattaea">J.</tp:taxon-name-part> <tp:taxon-name-part taxon-name-part-type="species" reg="algeriensis">algeriensis</tp:taxon-name-part></tp:taxon-name></italic> was isolated from the necrotic woody tissues of <italic><tp:taxon-name><tp:taxon-name-part taxon-name-part-type="genus" reg="Mespilus">Mespilus</tp:taxon-name-part> <tp:taxon-name-part taxon-name-part-type="species" reg="germanica">germanica</tp:taxon-name-part></tp:taxon-name></italic> and <italic><tp:taxon-name><tp:taxon-name-part taxon-name-part-type="genus" reg="Parrotia">Parrotia</tp:taxon-name-part> <tp:taxon-name-part taxon-name-part-type="species" reg="persica">persica</tp:taxon-name-part></tp:taxon-name></italic> in Iran, identified based on both asexual morph features and phylogenetic analysis (<xref ref-type="bibr" rid="B49">Kazemzadeh-Chakusary et al. 2020</xref>). According to the multi-gene phylogenetic analyses of combined <abbrev xmlns:xlink="http://www.w3.org/1999/xlink" xlink:title="large subunit nuclear ribosomal" xlink:type="simple">LSU</abbrev>, <abbrev xmlns:xlink="http://www.w3.org/1999/xlink" xlink:title="internal transcribed spacer region" xlink:type="simple">ITS</abbrev>, TUB sequence dataset, our new isolate (<abbrev xmlns:xlink="http://www.w3.org/1999/xlink" content-type="institution" xlink:title="Kunming Institute of Botany Culture Collection" xlink:type="simple">KUNCC</abbrev> 21-0604) nested with <italic><tp:taxon-name><tp:taxon-name-part taxon-name-part-type="genus" reg="Jattaea">Jattaea</tp:taxon-name-part> <tp:taxon-name-part taxon-name-part-type="species" reg="algeriensis">algeriensis</tp:taxon-name-part></tp:taxon-name></italic> (CBS 120871, STE-U 6399) with 90% <abbrev xmlns:xlink="http://www.w3.org/1999/xlink" xlink:title="maximum likelihood" xlink:type="simple">ML</abbrev> and 0.95 BYPP bootstrap support (Fig. <xref ref-type="fig" rid="F1">1</xref>). Our new isolate (<abbrev xmlns:xlink="http://www.w3.org/1999/xlink" content-type="institution" xlink:title="Kunming Institute of Botany Culture Collection" xlink:type="simple">KUNCC</abbrev> 21-0604) shares similarities with <italic><tp:taxon-name><tp:taxon-name-part taxon-name-part-type="genus" reg="Jattaea">Jattaea</tp:taxon-name-part> <tp:taxon-name-part taxon-name-part-type="species" reg="algeriensis">algeriensis</tp:taxon-name-part></tp:taxon-name></italic> (CBS 120871, MC 8938) in having perithecia, scattered, solitary, dark brown to black ascomata with papilla; brown cells of textura angularis peridium; unitunicate, clavate, short-stipitate asci; and aseptate, suballantoid, hyaline ascospores. However, there are differences in ascospore and ascomata morphology, <italic><tp:taxon-name><tp:taxon-name-part taxon-name-part-type="genus" reg="Jattaea">Jattaea</tp:taxon-name-part> <tp:taxon-name-part taxon-name-part-type="species" reg="algeriensis">algeriensis</tp:taxon-name-part></tp:taxon-name></italic> (CBS 120871, MC 8938) has hyaline to pale yellow-brown ascospores with an appendage at the base and uni-loculate ascomata, while our new isolate (<abbrev xmlns:xlink="http://www.w3.org/1999/xlink" content-type="institution" xlink:title="Kunming Institute of Botany Culture Collection" xlink:type="simple">KUNCC</abbrev> 21-0604) has hyaline ascospores without appendages and multi-loculate ascomata (<xref ref-type="bibr" rid="B20">Damm et al. 2008</xref>; <xref ref-type="bibr" rid="B80">Réblová 2011</xref>). Sequence comparison for the <abbrev xmlns:xlink="http://www.w3.org/1999/xlink" xlink:title="internal transcribed spacer region" xlink:type="simple">ITS</abbrev> and <abbrev xmlns:xlink="http://www.w3.org/1999/xlink" xlink:title="large subunit nuclear ribosomal" xlink:type="simple">LSU</abbrev> region between our isolates (<abbrev xmlns:xlink="http://www.w3.org/1999/xlink" content-type="institution" xlink:title="Kunming Institute of Botany Culture Collection" xlink:type="simple">KUNCC</abbrev> 21-0604) and <italic><tp:taxon-name><tp:taxon-name-part taxon-name-part-type="genus" reg="Jattaea">J.</tp:taxon-name-part> <tp:taxon-name-part taxon-name-part-type="species" reg="algeriensis">algeriensis</tp:taxon-name-part></tp:taxon-name></italic> (CBS 120871, STE-U 6399) showed no significant base pair differences. Therefore, we identified our taxon as a new host record of <italic><tp:taxon-name><tp:taxon-name-part taxon-name-part-type="genus" reg="Jattaea">J.</tp:taxon-name-part> <tp:taxon-name-part taxon-name-part-type="species" reg="algeriensis">algeriensis</tp:taxon-name-part></tp:taxon-name></italic> from <italic><tp:taxon-name><tp:taxon-name-part taxon-name-part-type="genus" reg="Myrsine">Myrsine</tp:taxon-name-part> <tp:taxon-name-part taxon-name-part-type="species" reg="seguinii">seguinii</tp:taxon-name-part></tp:taxon-name></italic> (<tp:taxon-name><tp:taxon-name-part taxon-name-part-type="family" reg="Myrsinaceae">Myrsinaceae</tp:taxon-name-part></tp:taxon-name>), and new geographic record in China.</p></tp:treatment-sec><ref-list><ref id="B120"><mixed-citation xmlns:xlink="http://www.w3.org/1999/xlink" xlink:type="simple">Zhang ZF, Zhou SY, Eurwilaichitr L, Ingsriswang S, Raza M, Chen Q, Zhao P, Liu F, Cai L (2021) Culturable mycobiota from Karst caves in China II, with descriptions of 33 new species. Fungal Diversity 106: 29–136. <ext-link xlink:href="10.1007/s13225-020-00453-7" ext-link-type="doi" xlink:type="simple">https://doi.org/10.1007/s13225-020-00453-7</ext-link></mixed-citation></ref><ref id="B90"><mixed-citation xmlns:xlink="http://www.w3.org/1999/xlink" xlink:type="simple">Saccardo PA, Sydow P (1902) Sylloge Fungorum 16: 421. <ext-link xlink:href="https://www.cybertruffle.org.uk/cyberliber/02971/0421.htm" ext-link-type="uri" xlink:type="simple">https://www.cybertruffle.org.uk/cyberliber/02971/0421.htm</ext-link></mixed-citation></ref><ref id="B80"><mixed-citation xmlns:xlink="http://www.w3.org/1999/xlink" xlink:type="simple">Réblová M (2011) New insights into the systematics and phylogeny of the genus <italic><tp:taxon-name><tp:taxon-name-part taxon-name-part-type="genus">Jattaea</tp:taxon-name-part></tp:taxon-name></italic> and similar fungi of the <tp:taxon-name><tp:taxon-name-part taxon-name-part-type="order">Calosphaeriales</tp:taxon-name-part></tp:taxon-name>. Fungal Diversity 49: 167–198. <ext-link xlink:href="10.1007/s13225-011-0099-8" ext-link-type="doi" xlink:type="simple">https://doi.org/10.1007/s13225-011-0099-8</ext-link></mixed-citation></ref><ref id="B20"><mixed-citation xmlns:xlink="http://www.w3.org/1999/xlink" xlink:type="simple">Damm U, Crous PW, Fourie PH (2008) A fssitunicate ascus mechanism in the <tp:taxon-name><tp:taxon-name-part taxon-name-part-type="family">Calosphaeriaceae</tp:taxon-name-part></tp:taxon-name>, with novel species of <italic><tp:taxon-name><tp:taxon-name-part taxon-name-part-type="genus">Jattaea</tp:taxon-name-part></tp:taxon-name></italic> and <italic><tp:taxon-name><tp:taxon-name-part taxon-name-part-type="genus">Calosphaeria</tp:taxon-name-part></tp:taxon-name></italic> on <italic><tp:taxon-name><tp:taxon-name-part taxon-name-part-type="genus">Prunus</tp:taxon-name-part></tp:taxon-name></italic> wood. Persoonia 20: 39–52. <ext-link xlink:href="10.3767/003158508x313940" ext-link-type="doi" xlink:type="simple">https://doi.org/10.3767/003158508x313940</ext-link></mixed-citation></ref><ref id="B49"><mixed-citation xmlns:xlink="http://www.w3.org/1999/xlink" xlink:type="simple">Kazemzadeh-Chakusary M, Mohammadi H, Sohrabi M (2020) Occurrence and pathogenicity of <italic><tp:taxon-name><tp:taxon-name-part taxon-name-part-type="genus">Jattaea</tp:taxon-name-part> <tp:taxon-name-part taxon-name-part-type="species">algeriensis</tp:taxon-name-part></tp:taxon-name></italic> (<tp:taxon-name><tp:taxon-name-part taxon-name-part-type="order">Calosphaeriales</tp:taxon-name-part></tp:taxon-name>, <tp:taxon-name><tp:taxon-name-part taxon-name-part-type="family">Calosphaeriaceae</tp:taxon-name-part></tp:taxon-name>) and <italic><tp:taxon-name><tp:taxon-name-part taxon-name-part-type="genus">Biscogniauxia</tp:taxon-name-part> <tp:taxon-name-part taxon-name-part-type="species">mediterranea</tp:taxon-name-part></tp:taxon-name></italic> on forest trees in Guilan Province (Iran). Journal of Phytopathology 169(2): 129–138. <ext-link xlink:href="10.1111/jph.12967" ext-link-type="doi" xlink:type="simple">https://doi.org/10.1111/jph.12967</ext-link></mixed-citation></ref></ref-list></tp:taxon-treatment>
