# Supplementary material for: Taxonomy and phylogeny of saprobic Sordariomycetes (Ascomycota) from woody litter in terrestrial ecosystems of Yunnan Province, China
Source: MycoKeys. 2026 Mar 18;130:1–49. doi: 10.3897/mycokeys.130.181430 (PMC13019349; doi:10.3897/mycokeys.130.181430)
Supplement: XML Treatment for Phaeoacremonium camporesii [file mycokeys.130.181430-treatment4.xml]

<!DOCTYPE tp:taxon-treatment
  PUBLIC "-//TaxonX//DTD Taxonomic Treatment Publishing DTD v0 20100105//EN" "tax-treatment-NSO.dtd">
<tp:taxon-treatment xmlns:tp="http://www.plazi.org/taxpub"><tp:treatment-meta><kwd-group><label>Taxon classification</label><kwd>
                  <named-content content-type="kingdom">Fungi</named-content>
                </kwd><kwd>
                  <named-content content-type="order">Togniniales</named-content>
                </kwd><kwd>
                  <named-content content-type="family">Togniniaceae</named-content>
                </kwd></kwd-group><mixed-citation publication-type="journal"><person-group><name><surname>Ren</surname><given-names>Guang-Cong</given-names></name><name><surname>Wanasinghe</surname><given-names>Dhanushka</given-names></name><name><surname>Gui</surname><given-names>Heng</given-names></name><name><surname>Zhou</surname><given-names>Zu-Yi</given-names></name><name><surname>Shi</surname><given-names>Xian</given-names></name><name><surname>Faraj</surname><given-names>Turki Kh.</given-names></name><name><surname>Dong</surname><given-names>Kai-Xuan</given-names></name></person-group><article-title>Taxonomy and phylogeny of saprobic <tp:taxon-name><tp:taxon-name-part taxon-name-part-type="class" reg="Sordariomycetes">Sordariomycetes</tp:taxon-name-part></tp:taxon-name> (<tp:taxon-name><tp:taxon-name-part taxon-name-part-type="phylum" reg="Ascomycota">Ascomycota</tp:taxon-name-part></tp:taxon-name>) from woody litter in terrestrial ecosystems of Yunnan Province, China</article-title><source>MycoKeys</source><day>18</day><month>03</month><year>2026</year><volume>130</volume><fpage>1</fpage><lpage>49</lpage><pub-id pub-id-type="doi">10.3897/mycokeys.130.181430</pub-id></mixed-citation></tp:treatment-meta><tp:nomenclature><tp:taxon-name><object-id xmlns:xlink="http://www.w3.org/1999/xlink" content-type="arpha" xlink:type="simple">D7563FCB-6F66-5B02-8D3D-763FFD6F0E2E</object-id>
                        		<tp:taxon-name-part taxon-name-part-type="genus" reg="Phaeoacremonium">Phaeoacremonium</tp:taxon-name-part> <tp:taxon-name-part taxon-name-part-type="species" reg="camporesii">camporesii</tp:taxon-name-part>
                        	
                        		<object-id xmlns:xlink="http://www.w3.org/1999/xlink" xlink:type="simple">Index Fungorum: IF559245</object-id>
                        		<object-id xmlns:xlink="http://www.w3.org/1999/xlink" xlink:type="simple">Facesoffungi Number: FoF10568</object-id>
                        	</tp:taxon-name><tp:taxon-authority>Wijes., Camporesi &amp; K.D. Hyde, Fungal Diversity 114: 360 (2022)</tp:taxon-authority><xref ref-type="fig" rid="F3">Fig. 4</xref></tp:nomenclature><tp:treatment-sec sec-type="Description"><title>Description.</title><p><bold><italic>Saprobic</italic></bold> on dead woody twigs. <bold>Sexual morph: <italic>Ascomata</italic></bold> 160–220 μm high, 180–360 μm diam. (x̄ = 195 × 270 μm, n = 5), perithecial, immersed to semi-immersed, globose to subglobose, sometimes, truncate at the base, black, coriaceous, ostiolate. <bold><italic>Peridium</italic></bold> 10–36 µm thick, multi-layers of brown to dark brown cells of <bold><italic>textura angularis</italic></bold>. <bold><italic>Paraphyses</italic></bold> comprising numerous, 2.5–4.5 μm wide, hyaline, branched, septate, slightly constricted at septa and gradually narrowed towards the apex. <bold><italic>Asci</italic></bold> 15–20 × 4–5 μm (x̄ = 17 × 4.4 μm, n = 20), 8-spored, unitunicate, clavate, apex truncate, rounded at the base, apedicellate. <bold><italic>Ascospores</italic></bold> 4.4–5.3 × 1–1.4 μm (x̄ = 4.6 × 1.2 μm, n = 30), biseriate, allantoid, reniform with rounded ends, unicellular, hyaline, thin-walled, smooth-walled, often containing small guttules at both ends. <bold>Asexual morph</bold>: Undetermined.</p></tp:treatment-sec><tp:treatment-sec sec-type="Culture characteristics"><title>Culture characteristics.</title><p>Ascospores germinating on PDA within 24 h at room temperature (25 °C). Colonies on PDA, reaching 50–55 mm diameter after one week at 20–25 °C, mycelia superficial, flat, velvety, white, umbonate at center; reverse, white, pale yellow at the center.</p></tp:treatment-sec><tp:treatment-sec sec-type="Material examined"><title>Material examined.</title><p>China • Yunnan Province, Lincang (<named-content xmlns:xlink="http://www.w3.org/1999/xlink" content-type="dwc:verbatimCoordinates" xlink:type="simple">24°5'30"N, 100°5'33"E</named-content>, elevation: 1558 m) on dead woody twigs of <italic><tp:taxon-name><tp:taxon-name-part taxon-name-part-type="genus" reg="Calophyllum">Calophyllum</tp:taxon-name-part> <tp:taxon-name-part taxon-name-part-type="species" reg="polyanthum">polyanthum</tp:taxon-name-part></tp:taxon-name></italic> (<tp:taxon-name><tp:taxon-name-part taxon-name-part-type="family" reg="Calophyllaceae">Calophyllaceae</tp:taxon-name-part></tp:taxon-name>), 12 July 2020, G.C. Ren, LC31 (<abbrev xmlns:xlink="http://www.w3.org/1999/xlink" content-type="institution" xlink:title="Cryptogams Kunming Institute of Botany, Academia Sinica" xlink:type="simple">HKAS</abbrev> 122752), living culture <abbrev xmlns:xlink="http://www.w3.org/1999/xlink" content-type="institution" xlink:title="Kunming Institute of Botany Culture Collection" xlink:type="simple">KUNCC</abbrev> 21-0608.</p></tp:treatment-sec><tp:treatment-sec sec-type="Known distribution and hosts"><title>Known distribution and hosts.</title><p>Italy, on dead aerial branch of <italic><tp:taxon-name><tp:taxon-name-part taxon-name-part-type="genus" reg="Corylus">Corylus</tp:taxon-name-part> <tp:taxon-name-part taxon-name-part-type="species" reg="avellana">avellana</tp:taxon-name-part></tp:taxon-name></italic> (<xref ref-type="bibr" rid="B74">Phukhamsakda et al. 2022</xref>); Iran, on necrotic wood tissues of <italic><tp:taxon-name><tp:taxon-name-part taxon-name-part-type="genus" reg="Tamarix">Tamarix</tp:taxon-name-part> <tp:taxon-name-part taxon-name-part-type="species" reg="ramosissima">ramosissima</tp:taxon-name-part></tp:taxon-name></italic> (<xref ref-type="bibr" rid="B76">Rahimi‐Nia et al. 2025</xref>); China, on dead branch of <italic><tp:taxon-name><tp:taxon-name-part taxon-name-part-type="genus" reg="Calophyllum">Calophyllum</tp:taxon-name-part> <tp:taxon-name-part taxon-name-part-type="species" reg="polyanthum">polyanthum</tp:taxon-name-part></tp:taxon-name></italic> (<tp:taxon-name><tp:taxon-name-part taxon-name-part-type="family" reg="Calophyllaceae">Calophyllaceae</tp:taxon-name-part></tp:taxon-name>) (this study).</p></tp:treatment-sec><tp:treatment-sec sec-type="GenBank numbers"><title>GenBank numbers.</title><p><abbrev xmlns:xlink="http://www.w3.org/1999/xlink" xlink:title="internal transcribed spacer region" xlink:type="simple">ITS</abbrev>: <ext-link xmlns:xlink="http://www.w3.org/1999/xlink" xlink:href="PP663079" ext-link-type="gen" xlink:type="simple">PP663079</ext-link>, <abbrev xmlns:xlink="http://www.w3.org/1999/xlink" xlink:title="large subunit nuclear ribosomal" xlink:type="simple">LSU</abbrev>: <ext-link xmlns:xlink="http://www.w3.org/1999/xlink" xlink:href="PP663086" ext-link-type="gen" xlink:type="simple">PP663086</ext-link>, <abbrev xmlns:xlink="http://www.w3.org/1999/xlink" xlink:title="small subunit ribosomal RNA" xlink:type="simple">SSU</abbrev>: <ext-link xmlns:xlink="http://www.w3.org/1999/xlink" xlink:href="PX583841" ext-link-type="gen" xlink:type="simple">PX583841</ext-link>.</p></tp:treatment-sec><tp:treatment-sec sec-type="Notes"><title>Notes.</title><p><italic><tp:taxon-name><tp:taxon-name-part taxon-name-part-type="genus" reg="Phaeoacremonium">Phaeoacremonium</tp:taxon-name-part></tp:taxon-name></italic> was established by <xref ref-type="bibr" rid="B16">Crous et al. (1996)</xref>, with <italic><tp:taxon-name><tp:taxon-name-part taxon-name-part-type="genus" reg="Phaeoacremonium">P.</tp:taxon-name-part> <tp:taxon-name-part taxon-name-part-type="species" reg="parasiticum">parasiticum</tp:taxon-name-part></tp:taxon-name></italic> designated as the type species. Currently, 73 species are recognized within the genus (<xref ref-type="bibr" rid="B9">Calabon et al. 2024</xref>; <xref ref-type="bibr" rid="B67">Mostert et al. 2024</xref>; <xref ref-type="bibr" rid="B52">Lim et al. 2025</xref>; <xref ref-type="bibr" rid="B125">Zhang et al. 2025</xref>). Multi-locus phylogenetic analyses based on a concatenated dataset of <abbrev xmlns:xlink="http://www.w3.org/1999/xlink" xlink:title="internal transcribed spacer region" xlink:type="simple">ITS</abbrev>, TUB, ACT, <italic>tef</italic>1-α, and <abbrev xmlns:xlink="http://www.w3.org/1999/xlink" xlink:title="large subunit nuclear ribosomal" xlink:type="simple">LSU</abbrev> sequences revealed that our new collection (<abbrev xmlns:xlink="http://www.w3.org/1999/xlink" content-type="institution" xlink:title="Kunming Institute of Botany Culture Collection" xlink:type="simple">KUNCC</abbrev> 21-0608) is closely related to <italic><tp:taxon-name><tp:taxon-name-part taxon-name-part-type="genus" reg="Phaeoacremonium">Phaeoacremonium</tp:taxon-name-part> <tp:taxon-name-part taxon-name-part-type="species" reg="camporesii">camporesii</tp:taxon-name-part></tp:taxon-name></italic> (MFLUCC 21-0224), with strong statistical support (100% <abbrev xmlns:xlink="http://www.w3.org/1999/xlink" xlink:title="maximum likelihood" xlink:type="simple">ML</abbrev>/ 1.00 BYPP; Fig. <xref ref-type="fig" rid="F17">3</xref>). Comparative analysis of the <abbrev xmlns:xlink="http://www.w3.org/1999/xlink" xlink:title="internal transcribed spacer region" xlink:type="simple">ITS</abbrev> and TUB sequences between our isolate (<abbrev xmlns:xlink="http://www.w3.org/1999/xlink" content-type="institution" xlink:title="Kunming Institute of Botany Culture Collection" xlink:type="simple">KUNCC</abbrev> 21-0608) and the ex-type strain of <italic><tp:taxon-name><tp:taxon-name-part taxon-name-part-type="genus" reg="Phaeoacremonium">P.</tp:taxon-name-part> <tp:taxon-name-part taxon-name-part-type="species" reg="camporesii">camporesii</tp:taxon-name-part></tp:taxon-name></italic> (MFLUCC 21-0224) revealed a 5.4% difference in the TUB region (17/ 313 bp, without gaps), while no significant differences were observed in the <abbrev xmlns:xlink="http://www.w3.org/1999/xlink" xlink:title="internal transcribed spacer region" xlink:type="simple">ITS</abbrev> region. Morphologically, our new isolate (<abbrev xmlns:xlink="http://www.w3.org/1999/xlink" content-type="institution" xlink:title="Kunming Institute of Botany Culture Collection" xlink:type="simple">KUNCC</abbrev> 21-0608) shares similarities with <italic><tp:taxon-name><tp:taxon-name-part taxon-name-part-type="genus" reg="Phaeoacremonium">P.</tp:taxon-name-part> <tp:taxon-name-part taxon-name-part-type="species" reg="camporesii">camporesii</tp:taxon-name-part></tp:taxon-name></italic> in having perithecia, immersed to semi-immersed, globose to subglobose ascomata; unitunicate, 8-spored, clavate asci with a truncate apex; and biseriate, allantoid to reniform, unicellular, hyaline, thin- and smooth-walled ascospores with rounded ends. Based on both molecular and morphological evidence, we identify <abbrev xmlns:xlink="http://www.w3.org/1999/xlink" content-type="institution" xlink:title="Kunming Institute of Botany Culture Collection" xlink:type="simple">KUNCC</abbrev> 21-0608 as a new host record of <italic><tp:taxon-name><tp:taxon-name-part taxon-name-part-type="genus" reg="Phaeoacremonium">Phaeoacremonium</tp:taxon-name-part> <tp:taxon-name-part taxon-name-part-type="species" reg="camporesii">camporesii</tp:taxon-name-part></tp:taxon-name></italic>, collected from <italic><tp:taxon-name><tp:taxon-name-part taxon-name-part-type="genus" reg="Calophyllum">Calophyllum</tp:taxon-name-part> <tp:taxon-name-part taxon-name-part-type="species" reg="polyanthum">polyanthum</tp:taxon-name-part></tp:taxon-name></italic> (<tp:taxon-name><tp:taxon-name-part taxon-name-part-type="family" reg="Calophyllaceae">Calophyllaceae</tp:taxon-name-part></tp:taxon-name>) in China.</p><fig id="F17" position="float" orientation="portrait"><object-id xmlns:xlink="http://www.w3.org/1999/xlink" content-type="doi" xlink:type="simple">10.3897/mycokeys.130.181430.figure3</object-id><object-id xmlns:xlink="http://www.w3.org/1999/xlink" content-type="arpha" xlink:type="simple">D9781FBF-EC9B-5805-AA51-7179AE54F6FA</object-id><label>Figure 3.</label><caption><p>Phylogram generated from <abbrev xmlns:xlink="http://www.w3.org/1999/xlink" xlink:title="maximum likelihood" xlink:type="simple">ML</abbrev> analysis based on <abbrev xmlns:xlink="http://www.w3.org/1999/xlink" xlink:title="internal transcribed spacer region" xlink:type="simple">ITS</abbrev>, TUB, ACT, <italic>tef</italic>1-α and <abbrev xmlns:xlink="http://www.w3.org/1999/xlink" xlink:title="large subunit nuclear ribosomal" xlink:type="simple">LSU</abbrev> sequence data representing <italic><tp:taxon-name><tp:taxon-name-part taxon-name-part-type="genus" reg="Phaeoacremonium">Phaeoacremonium</tp:taxon-name-part></tp:taxon-name></italic>. Related sequences are obtained following <xref ref-type="bibr" rid="B52">Lim et al. (2025)</xref> and <xref ref-type="bibr" rid="B125">Zhang et al. (2025)</xref>. One hundred and eighteen strains are included in the combined analyses, which comprise 2630 characters for <abbrev xmlns:xlink="http://www.w3.org/1999/xlink" xlink:title="internal transcribed spacer region" xlink:type="simple">ITS</abbrev>, TUB, ACT, <italic>tef</italic>1-α and <abbrev xmlns:xlink="http://www.w3.org/1999/xlink" xlink:title="large subunit nuclear ribosomal" xlink:type="simple">LSU</abbrev> alignment. <italic><tp:taxon-name><tp:taxon-name-part taxon-name-part-type="genus" reg="Flabellascus">Flabellascus</tp:taxon-name-part> <tp:taxon-name-part taxon-name-part-type="species" reg="tenuirostris">tenuirostris</tp:taxon-name-part></tp:taxon-name></italic> (CBS 138680) and <italic><tp:taxon-name><tp:taxon-name-part taxon-name-part-type="genus" reg="Jattaea">Jattaea</tp:taxon-name-part> <tp:taxon-name-part taxon-name-part-type="species" reg="algeriensis">algeriensis</tp:taxon-name-part></tp:taxon-name></italic> (STE-U 6201) were used as the outgroup taxa. The best-scoring RAxML tree with a final likelihood value of -29974.772558 is presented. The matrix had 1369 distinct alignment patterns, with 47.07% of undetermined characters or gaps. Estimated base frequencies were as follows; A = 0.222379, C = 0.293334, G = 0.251529, T = 0.232759; substitution rates AC = 1.395429, AG = 3.734177, AT = 1.396244, CG = 1.142111, CT = 4.959406, GT = 1.0000. Gamma distribution shape parameter α = 0.286131 and tree-length = 4.360818. The tree topology of the <abbrev xmlns:xlink="http://www.w3.org/1999/xlink" xlink:title="maximum likelihood" xlink:type="simple">ML</abbrev> analysis is similar to the Bayesian analysis. Bootstrap values for <abbrev xmlns:xlink="http://www.w3.org/1999/xlink" xlink:title="maximum likelihood" xlink:type="simple">ML</abbrev> equal to or greater than 70% and posterior probability values greater than 0.95 from BYPP analysis labelled on the nodes. Strains of the newly described species are in red, while type strains are in bold.</p></caption><graphic xmlns:xlink="http://www.w3.org/1999/xlink" xlink:href="mycokeys-130-001-g003.jpg" id="oo_1564014.jpg" position="float" orientation="portrait" xlink:type="simple"><uri content-type="original_file" xlink:type="simple">https://binary.pensoft.net/fig/1564014</uri></graphic></fig><fig id="F3" position="float" orientation="portrait"><object-id xmlns:xlink="http://www.w3.org/1999/xlink" content-type="doi" xlink:type="simple">10.3897/mycokeys.130.181430.figure4</object-id><object-id xmlns:xlink="http://www.w3.org/1999/xlink" content-type="arpha" xlink:type="simple">8567E2C3-0FD2-5AEA-B504-ACC69A1A8428</object-id><label>Figure 4.</label><caption><p><italic><tp:taxon-name><tp:taxon-name-part taxon-name-part-type="genus" reg="Phaeoacremonium">Phaeoacremonium</tp:taxon-name-part> <tp:taxon-name-part taxon-name-part-type="species" reg="camporesii">camporesii</tp:taxon-name-part></tp:taxon-name></italic> (<abbrev xmlns:xlink="http://www.w3.org/1999/xlink" content-type="institution" xlink:title="Cryptogams Kunming Institute of Botany, Academia Sinica" xlink:type="simple">HKAS</abbrev> 122752). <bold>a</bold>. Appearance of ascomata on host substrate; <bold>b</bold>. Ascomata in transverse section; <bold>c, d</bold>. Sections of ascomata; <bold>e, f</bold>. Peridium; <bold>g</bold>. Paraphyses; <bold>h–j</bold>. Asci; <bold>k</bold>. Ascospores; <bold>l, m</bold>. Culture characters on PDA (<bold>l</bold> from above, <bold>m</bold> from below). Scale bars: 100 μm (<bold>c–e</bold>); 10 μm (<bold>f–j</bold>); 5 μm (<bold>k</bold>); 20 mm (<bold>l, m</bold>).</p></caption><graphic xmlns:xlink="http://www.w3.org/1999/xlink" xlink:href="mycokeys-130-001-g004.jpg" id="oo_1564015.jpg" position="float" orientation="portrait" xlink:type="simple"><uri content-type="original_file" xlink:type="simple">https://binary.pensoft.net/fig/1564015</uri></graphic></fig></tp:treatment-sec><ref-list><ref id="B74"><mixed-citation xmlns:xlink="http://www.w3.org/1999/xlink" xlink:type="simple">Phukhamsakda C, Nilsson RH, Bhunjun CS, Gomes de Farias AR, Sun YR, Wijesinghe SN, Raza M, Bao DF, Lu L, Tibpromma S, Dong W, Tennakoon DS, Tian XG, Xiong YR, Karunarathna SC, Cai L, Luo ZL, Wang Y, Manawasinghe IS, Camporesi E, Kirk PM, Promputtha I, Kuo CH, Su HY, Doilom M, Li Y, Fu YP, Hyde KD (2022) The numbers of fungi: Contributions from traditional taxonomic studies and challenges of metabarcoding. Fungal Diversity 114: 327–386. <ext-link xlink:href="10.1007/s13225-022-00502-3" ext-link-type="doi" xlink:type="simple">https://doi.org/10.1007/s13225-022-00502-3</ext-link></mixed-citation></ref><ref id="B76"><mixed-citation xmlns:xlink="http://www.w3.org/1999/xlink" xlink:type="simple">Rahimi‐Nia Z, Mohammadi H, Sohrabi M, Voglmayr H (2025) Diversity and pathogenicity of <tp:taxon-name><tp:taxon-name-part taxon-name-part-type="genus">Phaeoacremonium</tp:taxon-name-part></tp:taxon-name> species infecting Haloxylon and <tp:taxon-name><tp:taxon-name-part taxon-name-part-type="genus">Tamarix</tp:taxon-name-part></tp:taxon-name> species in Iran. Plant Pathology 74(4): 1024–1042. <ext-link xlink:href="10.1111/ppa.14070" ext-link-type="doi" xlink:type="simple">https://doi.org/10.1111/ppa.14070</ext-link></mixed-citation></ref><ref id="B16"><mixed-citation xmlns:xlink="http://www.w3.org/1999/xlink" xlink:type="simple">Crous PW, Gams W, Wingfield MJ, Van Wyk PS (1996) <italic><tp:taxon-name><tp:taxon-name-part taxon-name-part-type="genus">Phaeoacremonium</tp:taxon-name-part></tp:taxon-name></italic> gen. nov. associated with with and decline diseases of woody hosts and human infections. Myco­logia 88: 786–796. <ext-link xlink:href="10.1080/00275514.1996.12026716" ext-link-type="doi" xlink:type="simple">https://doi.org/10.1080/00275514.1996.12026716</ext-link></mixed-citation></ref><ref id="B9"><mixed-citation xmlns:xlink="http://www.w3.org/1999/xlink" xlink:type="simple">Calabon MS, Bagacay JFE, Nim JA, Sadaba RB, Ferriols VMEN, Concha MJ, Velo J, Jones EG (2024) <italic><tp:taxon-name><tp:taxon-name-part taxon-name-part-type="genus">Phaeoacremonium</tp:taxon-name-part> <tp:taxon-name-part taxon-name-part-type="species">philippinense</tp:taxon-name-part></tp:taxon-name></italic> (<tp:taxon-name><tp:taxon-name-part taxon-name-part-type="order">Togniniales</tp:taxon-name-part></tp:taxon-name>, <tp:taxon-name><tp:taxon-name-part taxon-name-part-type="class">Sordariomycetes</tp:taxon-name-part></tp:taxon-name>), a novel freshwater fungus from the Philippines. Phytotaxa 644(3): 177–189. <ext-link xlink:href="10.11646/PHYTOTAXA.644.3.1" ext-link-type="doi" xlink:type="simple">https://doi.org/10.11646/PHYTOTAXA.644.3.1</ext-link></mixed-citation></ref><ref id="B67"><mixed-citation xmlns:xlink="http://www.w3.org/1999/xlink" xlink:type="simple">Mostert L, Whipp M, Woodgyer A, Summerbell RC, Gramaje D, Spies CFJ (2024) <italic><tp:taxon-name><tp:taxon-name-part taxon-name-part-type="genus">Phaeoacremonium</tp:taxon-name-part> <tp:taxon-name-part taxon-name-part-type="species">tuscanicum</tp:taxon-name-part></tp:taxon-name></italic> and <italic><tp:taxon-name><tp:taxon-name-part taxon-name-part-type="genus">Phaeoacremonium</tp:taxon-name-part> <tp:taxon-name-part taxon-name-part-type="species">indicum</tp:taxon-name-part></tp:taxon-name></italic> sp. nov. associated with subcutaneous phaeohyphomycosis. Mycology 15(1): 129–135. <ext-link xlink:href="10.1080/21501203.2024.2312917" ext-link-type="doi" xlink:type="simple">https://doi.org/10.1080/21501203.2024.2312917</ext-link></mixed-citation></ref><ref id="B52"><mixed-citation xmlns:xlink="http://www.w3.org/1999/xlink" xlink:type="simple">Lim SK, Azmi MH, Kim MK, Kim SH, Lee SY, Jung HY (2025) A novel <italic><tp:taxon-name><tp:taxon-name-part taxon-name-part-type="genus">Phaeoacremonium</tp:taxon-name-part></tp:taxon-name></italic> species isolated from Galls on the Chinese <tp:taxon-name><tp:taxon-name-part taxon-name-part-type="genus">Magnolia</tp:taxon-name-part></tp:taxon-name>-Vine (Schisandra chinensis) in Korea. Mycobiology 53(2): 243–249. <ext-link xlink:href="10.1080/12298093.2024.2438463" ext-link-type="doi" xlink:type="simple">https://doi.org/10.1080/12298093.2024.2438463</ext-link></mixed-citation></ref><ref id="B125"><mixed-citation xmlns:xlink="http://www.w3.org/1999/xlink" xlink:type="simple">Zhang X, Tibpromma S, Karunarathna SC, Du TY, Han LS, Elgorban AM, Kumla J, Senwanna C, Dai DQ, Suwannarach N, Wang HH (2025) Additions to the saprobic fungi (<tp:taxon-name><tp:taxon-name-part taxon-name-part-type="phylum">Ascomycota</tp:taxon-name-part></tp:taxon-name>) associated with macadamia trees from the Greater Mekong Subregion. MycoKeys 113: 1–29. <ext-link xlink:href="10.3897/mycokeys.113.140031" ext-link-type="doi" xlink:type="simple">https://doi.org/10.3897/mycokeys.113.140031</ext-link></mixed-citation></ref></ref-list></tp:taxon-treatment>
