# Supplementary material for: Taxonomy and phylogeny of saprobic Sordariomycetes (Ascomycota) from woody litter in terrestrial ecosystems of Yunnan Province, China
Source: MycoKeys. 2026 Mar 18;130:1–49. doi: 10.3897/mycokeys.130.181430 (PMC13019349; doi:10.3897/mycokeys.130.181430)
Supplement: XML Treatment for Thyridium tiliae [file mycokeys.130.181430-treatment6.xml]

<!DOCTYPE tp:taxon-treatment
  PUBLIC "-//TaxonX//DTD Taxonomic Treatment Publishing DTD v0 20100105//EN" "tax-treatment-NSO.dtd">
<tp:taxon-treatment xmlns:tp="http://www.plazi.org/taxpub"><tp:treatment-meta><kwd-group><label>Taxon classification</label><kwd>
                  <named-content content-type="kingdom">Fungi</named-content>
                </kwd><kwd>
                  <named-content content-type="order">Thyridiales</named-content>
                </kwd><kwd>
                  <named-content content-type="family">Thyridiaceae</named-content>
                </kwd></kwd-group><mixed-citation publication-type="journal"><person-group><name><surname>Ren</surname><given-names>Guang-Cong</given-names></name><name><surname>Wanasinghe</surname><given-names>Dhanushka</given-names></name><name><surname>Gui</surname><given-names>Heng</given-names></name><name><surname>Zhou</surname><given-names>Zu-Yi</given-names></name><name><surname>Shi</surname><given-names>Xian</given-names></name><name><surname>Faraj</surname><given-names>Turki Kh.</given-names></name><name><surname>Dong</surname><given-names>Kai-Xuan</given-names></name></person-group><article-title>Taxonomy and phylogeny of saprobic <tp:taxon-name><tp:taxon-name-part taxon-name-part-type="class" reg="Sordariomycetes">Sordariomycetes</tp:taxon-name-part></tp:taxon-name> (<tp:taxon-name><tp:taxon-name-part taxon-name-part-type="phylum" reg="Ascomycota">Ascomycota</tp:taxon-name-part></tp:taxon-name>) from woody litter in terrestrial ecosystems of Yunnan Province, China</article-title><source>MycoKeys</source><day>18</day><month>03</month><year>2026</year><volume>130</volume><fpage>1</fpage><lpage>49</lpage><pub-id pub-id-type="doi">10.3897/mycokeys.130.181430</pub-id></mixed-citation></tp:treatment-meta><tp:nomenclature><tp:taxon-name><object-id xmlns:xlink="http://www.w3.org/1999/xlink" content-type="arpha" xlink:type="simple">70CB494B-A634-5FC5-BCFC-03330F995B88</object-id>
                        		<tp:taxon-name-part taxon-name-part-type="genus" reg="Thyridium">Thyridium</tp:taxon-name-part> <tp:taxon-name-part taxon-name-part-type="species" reg="tiliae">tiliae</tp:taxon-name-part>
                        	
                        		<object-id xmlns:xlink="http://www.w3.org/1999/xlink" xlink:type="simple">Index Fungorum: IF856106</object-id>
                        		<object-id xmlns:xlink="http://www.w3.org/1999/xlink" xlink:type="simple">Facesoffungi Number: FoF18852</object-id>
                        	</tp:taxon-name><tp:taxon-authority>Crous &amp; Akulov, Fungal Syst. Evol. 14: 427 (2024)</tp:taxon-authority><xref ref-type="fig" rid="F5">Fig. 6</xref></tp:nomenclature><tp:treatment-sec sec-type="Description"><title>Description.</title><p><bold><italic>Saprobic</italic></bold> on dead woody twigs. <bold>Sexual morph: <italic>Stromata</italic></bold> scattered to grouped, subepidermal, immersed to erumpent, with interwoven yellowish or black tomentum. <bold><italic>Ascomata</italic></bold> 290–520 μm high, 300–530 μm diam. (x̄ = 410 × 430 μm, n = 5), mostly grouped, immersed in stromata to erumpent through host surface. <bold><italic>Peridium</italic></bold> 20–30 µm thick, composed of several layers of thick-walled, dark brown cell of <bold><italic>textura angularis</italic></bold>. <bold><italic>Ostiolar</italic></bold> neck cylindrical, short or long, separated or convergent in upper stromata. <bold><italic>Paraphyses</italic></bold> 3–5.4 µm wide, numerous, septate, unbranched, hyaline, cylindrical. <bold><italic>Asci</italic></bold> 130–160 × 15–21 μm (x̄ = 148.3 × 18.3 μm, n = 20), 8-spored, unitunicate, cylindrical, rounded at the apex, with a short pedicel. <bold><italic>Ascospores</italic></bold> 20–23 × 8–11.3 μm (x̄ = 21 × 10 μm, n = 30), muriform, ellipsoid, hyaline when immature, becoming dark brown at maturity, with 3 transverse septa and 1 longitudinal septum, thickened, and pigmented at the septa. <bold>Asexual morph</bold>: Undetermined.</p><fig id="F4" position="float" orientation="portrait"><object-id xmlns:xlink="http://www.w3.org/1999/xlink" content-type="doi" xlink:type="simple">10.3897/mycokeys.130.181430.figure5</object-id><object-id xmlns:xlink="http://www.w3.org/1999/xlink" content-type="arpha" xlink:type="simple">A336EB5E-43AF-56A2-AD5E-3ECC8EB355F3</object-id><label>Figure 5.</label><caption><p>Phylogram generated from <abbrev xmlns:xlink="http://www.w3.org/1999/xlink" xlink:title="maximum likelihood" xlink:type="simple">ML</abbrev> analysis based on <abbrev xmlns:xlink="http://www.w3.org/1999/xlink" xlink:title="large subunit nuclear ribosomal" xlink:type="simple">LSU</abbrev>, <abbrev xmlns:xlink="http://www.w3.org/1999/xlink" xlink:title="internal transcribed spacer region" xlink:type="simple">ITS</abbrev>, ACT, <italic>tef</italic>1-α and TUB sequence data representing <italic><tp:taxon-name><tp:taxon-name-part taxon-name-part-type="genus" reg="Thyridium">Thyridium</tp:taxon-name-part></tp:taxon-name></italic>. Related sequences are obtained following <xref ref-type="bibr" rid="B99">Sugita and Tanaka (2022)</xref>, <xref ref-type="bibr" rid="B51">Leonardi et al. (2024)</xref> and <xref ref-type="bibr" rid="B18">Crous et al. (2024)</xref>. Forty-six strains are included in the combined analyses, which comprise 2630 characters for <abbrev xmlns:xlink="http://www.w3.org/1999/xlink" xlink:title="large subunit nuclear ribosomal" xlink:type="simple">LSU</abbrev>, <abbrev xmlns:xlink="http://www.w3.org/1999/xlink" xlink:title="internal transcribed spacer region" xlink:type="simple">ITS</abbrev>, ACT, <italic>tef</italic>1-α and TUB alignment. <italic><tp:taxon-name><tp:taxon-name-part taxon-name-part-type="genus" reg="Ascitendus">Ascitendus</tp:taxon-name-part> <tp:taxon-name-part taxon-name-part-type="species" reg="austriascus">austriascus</tp:taxon-name-part></tp:taxon-name></italic> (CBS 131685) and <italic><tp:taxon-name><tp:taxon-name-part taxon-name-part-type="genus" reg="Annulusmagnus">Annulusmagnus</tp:taxon-name-part> <tp:taxon-name-part taxon-name-part-type="species" reg="triseptatus">triseptatus</tp:taxon-name-part></tp:taxon-name></italic> (CBS 128831) were used as the outgroup taxa. The best-scoring RAxML tree with a final likelihood value of -11734.391258 is presented. The matrix had 812 distinct alignment patterns, with 48.23% of undetermined characters or gaps. Estimated base frequencies were as follows; A = 0.226472, C = 0.271383, G = 0.262638, T = 0.239508; substitution rates AC = 1.067369, AG = 2.011680, AT = 1.164926, CG = 1.259845, CT = 6.000431, GT = 1.0000. Gamma distribution shape parameter α = 0.171126 and tree-length = 0.987258. The tree topology of the <abbrev xmlns:xlink="http://www.w3.org/1999/xlink" xlink:title="maximum likelihood" xlink:type="simple">ML</abbrev> analysis is similar to the Bayesian analysis. Bootstrap values for <abbrev xmlns:xlink="http://www.w3.org/1999/xlink" xlink:title="maximum likelihood" xlink:type="simple">ML</abbrev> equal to or greater than 70% and posterior probability values greater than 0.95 from BYPP analysis labelled on the nodes. Strains of the newly described species are in red, while type strains are in bold.</p></caption><graphic xmlns:xlink="http://www.w3.org/1999/xlink" xlink:href="mycokeys-130-001-g005.jpg" id="oo_1564016.jpg" position="float" orientation="portrait" xlink:type="simple"><uri content-type="original_file" xlink:type="simple">https://binary.pensoft.net/fig/1564016</uri></graphic></fig><fig id="F5" position="float" orientation="portrait"><object-id xmlns:xlink="http://www.w3.org/1999/xlink" content-type="doi" xlink:type="simple">10.3897/mycokeys.130.181430.figure6</object-id><object-id xmlns:xlink="http://www.w3.org/1999/xlink" content-type="arpha" xlink:type="simple">3C09B268-0FBB-57C9-A26B-D1B28FD81511</object-id><label>Figure 6.</label><caption><p><italic><tp:taxon-name><tp:taxon-name-part taxon-name-part-type="genus" reg="Thyridium">Thyridium</tp:taxon-name-part> <tp:taxon-name-part taxon-name-part-type="species" reg="tiliae">tiliae</tp:taxon-name-part></tp:taxon-name></italic> (<abbrev xmlns:xlink="http://www.w3.org/1999/xlink" content-type="institution" xlink:title="Cryptogams Kunming Institute of Botany, Academia Sinica" xlink:type="simple">HKAS</abbrev> 122742). <bold>a</bold>. Appearance of ascomata on the host substrate; <bold>b, c</bold>. Ascomata in transverse section; <bold>d</bold>. Section of an ascoma; <bold>e</bold>. Peridium; <bold>f</bold>. Paraphyses; <bold>g</bold>–<bold>l</bold>. Asci; <bold>m</bold>–<bold>r</bold>. Ascospores; <bold>s, t</bold>. Culture characters on PDA (<bold>s</bold> from above; <bold>t</bold> from below). Scale bars: 200 μm (<bold>d</bold>); 200 μm (<bold>e, f</bold>); 100 μm (<bold>g</bold>–<bold>l</bold>); 10 μm (<bold>m</bold>–<bold>r</bold>); 20 mm (<bold>s, t</bold>).</p></caption><graphic xmlns:xlink="http://www.w3.org/1999/xlink" xlink:href="mycokeys-130-001-g006.jpg" id="oo_1564017.jpg" position="float" orientation="portrait" xlink:type="simple"><uri content-type="original_file" xlink:type="simple">https://binary.pensoft.net/fig/1564017</uri></graphic></fig></tp:treatment-sec><tp:treatment-sec sec-type="Culture characteristics"><title>Culture characteristics.</title><p>Ascospores germinating on PDA within 24 h at room temperature (25 °C). Colonies on PDA, reaching 50–55 mm diameter after one week at 20–25 °C, mycelia superficial, flat, fimbriate, pale yellow, some hyphae are embedded in the culture medium; reverse, pale yellow.</p></tp:treatment-sec><tp:treatment-sec sec-type="Material examined"><title>Material examined.</title><p>China • Yunnan Province, Xishuangbanna Dai Autonomous Prefecture, Jinghong (<named-content xmlns:xlink="http://www.w3.org/1999/xlink" content-type="dwc:verbatimCoordinates" xlink:type="simple">21°55.19'N, 101°15.24'E</named-content>, elevation: 522 m), on dead woody twigs of <italic><tp:taxon-name><tp:taxon-name-part taxon-name-part-type="genus" reg="Pellacalyx">Pellacalyx</tp:taxon-name-part> <tp:taxon-name-part taxon-name-part-type="species" reg="yunnanensis">yunnanensis</tp:taxon-name-part></tp:taxon-name></italic> (<tp:taxon-name><tp:taxon-name-part taxon-name-part-type="family" reg="Rhizophoraceae">Rhizophoraceae</tp:taxon-name-part></tp:taxon-name>), 4 March 2020, G. C. Ren, JH43 (<abbrev xmlns:xlink="http://www.w3.org/1999/xlink" content-type="institution" xlink:title="Cryptogams Kunming Institute of Botany, Academia Sinica" xlink:type="simple">HKAS</abbrev> 122742), living culture <abbrev xmlns:xlink="http://www.w3.org/1999/xlink" content-type="institution" xlink:title="Kunming Institute of Botany Culture Collection" xlink:type="simple">KUNCC</abbrev> 21-0586.</p></tp:treatment-sec><tp:treatment-sec sec-type="Known distribution and hosts"><title>Known distribution and hosts.</title><p>Ukraine, on dead twigs of <italic><tp:taxon-name><tp:taxon-name-part taxon-name-part-type="genus" reg="Tilia">Tilia</tp:taxon-name-part></tp:taxon-name></italic> sp. (<tp:taxon-name><tp:taxon-name-part taxon-name-part-type="family" reg="Tiliaceae">Tiliaceae</tp:taxon-name-part></tp:taxon-name>) (<xref ref-type="bibr" rid="B18">Crous et al. 2024</xref>); China, on dead woody twigs of <italic><tp:taxon-name><tp:taxon-name-part taxon-name-part-type="genus" reg="Pellacalyx">Pellacalyx</tp:taxon-name-part> <tp:taxon-name-part taxon-name-part-type="species" reg="yunnanensis">yunnanensis</tp:taxon-name-part></tp:taxon-name></italic> (<tp:taxon-name><tp:taxon-name-part taxon-name-part-type="family" reg="Rhizophoraceae">Rhizophoraceae</tp:taxon-name-part></tp:taxon-name>) (This study).</p></tp:treatment-sec><tp:treatment-sec sec-type="GenBank numbers"><title>GenBank numbers.</title><p><abbrev xmlns:xlink="http://www.w3.org/1999/xlink" xlink:title="internal transcribed spacer region" xlink:type="simple">ITS</abbrev>: <ext-link xmlns:xlink="http://www.w3.org/1999/xlink" xlink:href="PP663078" ext-link-type="gen" xlink:type="simple">PP663078</ext-link>, <abbrev xmlns:xlink="http://www.w3.org/1999/xlink" xlink:title="large subunit nuclear ribosomal" xlink:type="simple">LSU</abbrev>: <ext-link xmlns:xlink="http://www.w3.org/1999/xlink" xlink:href="PP663085" ext-link-type="gen" xlink:type="simple">PP663085</ext-link>, <abbrev xmlns:xlink="http://www.w3.org/1999/xlink" xlink:title="small subunit ribosomal RNA" xlink:type="simple">SSU</abbrev>: <ext-link xmlns:xlink="http://www.w3.org/1999/xlink" xlink:href="PX583842" ext-link-type="gen" xlink:type="simple">PX583842</ext-link>, <italic>tef</italic>1-α: <ext-link xmlns:xlink="http://www.w3.org/1999/xlink" xlink:href="PX521732" ext-link-type="gen" xlink:type="simple">PX521732</ext-link>.</p></tp:treatment-sec><tp:treatment-sec sec-type="Notes"><title>Notes.</title><p>The genus <italic><tp:taxon-name><tp:taxon-name-part taxon-name-part-type="genus" reg="Thyridium">Thyridium</tp:taxon-name-part></tp:taxon-name></italic> was introduced by <xref ref-type="bibr" rid="B69">Nitschke (1867)</xref>, with <italic><tp:taxon-name><tp:taxon-name-part taxon-name-part-type="genus" reg="Thyridium">T.</tp:taxon-name-part> <tp:taxon-name-part taxon-name-part-type="species" reg="vestitum">vestitum</tp:taxon-name-part></tp:taxon-name></italic> as the type species (<xref ref-type="bibr" rid="B27">Esfandiari and Petrak 1950</xref>). Currently, 51 species are listed in Species Fungorum (31 January 2026), occurring on various plants as saprobic or hemibiotrophic fungi (<xref ref-type="bibr" rid="B18">Crous et al. 2024</xref>), DNA sequences are only available for 18 species. Multi-loci phylogenetic analyses based on a concatenated <abbrev xmlns:xlink="http://www.w3.org/1999/xlink" xlink:title="large subunit nuclear ribosomal" xlink:type="simple">LSU</abbrev>, <abbrev xmlns:xlink="http://www.w3.org/1999/xlink" xlink:title="internal transcribed spacer region" xlink:type="simple">ITS</abbrev>, ACT, <italic>tef</italic>1-α and TUB sequence dataset show that our new collections (<abbrev xmlns:xlink="http://www.w3.org/1999/xlink" content-type="institution" xlink:title="Kunming Institute of Botany Culture Collection" xlink:type="simple">KUNCC</abbrev> 21-0586) formed a close relationship with <italic><tp:taxon-name><tp:taxon-name-part taxon-name-part-type="genus" reg="Thyridium">Thyridium</tp:taxon-name-part> <tp:taxon-name-part taxon-name-part-type="species" reg="tiliae">tiliae</tp:taxon-name-part></tp:taxon-name></italic> (CPC 45933) as the basal lineage within the genus (98% <abbrev xmlns:xlink="http://www.w3.org/1999/xlink" xlink:title="maximum likelihood" xlink:type="simple">ML</abbrev>/ 1.00 BYPP; Fig. <xref ref-type="fig" rid="F4">5</xref>). Comparative analysis of the <abbrev xmlns:xlink="http://www.w3.org/1999/xlink" xlink:title="internal transcribed spacer region" xlink:type="simple">ITS</abbrev>, <abbrev xmlns:xlink="http://www.w3.org/1999/xlink" xlink:title="large subunit nuclear ribosomal" xlink:type="simple">LSU</abbrev> and <italic>tef</italic>1-α sequence data between our isolate <abbrev xmlns:xlink="http://www.w3.org/1999/xlink" content-type="institution" xlink:title="Kunming Institute of Botany Culture Collection" xlink:type="simple">KUNCC</abbrev> 21-0586 and <italic><tp:taxon-name><tp:taxon-name-part taxon-name-part-type="genus" reg="Thyridium">T.</tp:taxon-name-part> <tp:taxon-name-part taxon-name-part-type="species" reg="tiliae">tiliae</tp:taxon-name-part></tp:taxon-name></italic> (CPC 45933, ex-type) revealed nucleotide differences of 0.9% (5/ 546 bp, without gaps), 0.6% (5/ 811 bp, without gaps), and 3.9% (34/ 883 bp, without gaps), respectively. Morphologically, our collection <italic><tp:taxon-name><tp:taxon-name-part taxon-name-part-type="genus" reg="Thyridium">T.</tp:taxon-name-part> <tp:taxon-name-part taxon-name-part-type="species" reg="tiliae">tiliae</tp:taxon-name-part></tp:taxon-name></italic> shares several morphological features, including scattered stromata, perithecial ascomata immersed in stromata, cylindrical and septate paraphyses, unitunicate cylindrical asci with 8 spores, and septate ascospores (<xref ref-type="bibr" rid="B18">Crous et al. 2024</xref>). Based on both molecular and morphological evidence, we identify <abbrev xmlns:xlink="http://www.w3.org/1999/xlink" content-type="institution" xlink:title="Kunming Institute of Botany Culture Collection" xlink:type="simple">KUNCC</abbrev> 21-0586 as a new host record of <italic><tp:taxon-name><tp:taxon-name-part taxon-name-part-type="genus" reg="Thyridium">Thyridium</tp:taxon-name-part> <tp:taxon-name-part taxon-name-part-type="species" reg="tiliae">tiliae</tp:taxon-name-part></tp:taxon-name></italic>, collected from <italic><tp:taxon-name><tp:taxon-name-part taxon-name-part-type="genus" reg="Pellacalyx">Pellacalyx</tp:taxon-name-part> <tp:taxon-name-part taxon-name-part-type="species" reg="yunnanensis">yunnanensis</tp:taxon-name-part></tp:taxon-name></italic> (<tp:taxon-name><tp:taxon-name-part taxon-name-part-type="family" reg="Rhizophoraceae">Rhizophoraceae</tp:taxon-name-part></tp:taxon-name>) in China.</p></tp:treatment-sec><ref-list><ref id="B99"><mixed-citation xmlns:xlink="http://www.w3.org/1999/xlink" xlink:type="simple">Sugita R, Tanaka K (2022) <italic><tp:taxon-name><tp:taxon-name-part taxon-name-part-type="genus">Thyridium</tp:taxon-name-part></tp:taxon-name></italic> revised: Synonymisation of <italic><tp:taxon-name><tp:taxon-name-part taxon-name-part-type="genus">Phialemoniopsis</tp:taxon-name-part></tp:taxon-name></italic> under <italic><tp:taxon-name><tp:taxon-name-part taxon-name-part-type="genus">Thyridium</tp:taxon-name-part></tp:taxon-name></italic> and establishment of a new order, <tp:taxon-name><tp:taxon-name-part taxon-name-part-type="order">Thyridiales</tp:taxon-name-part></tp:taxon-name>. MycoKeys 86: 147–176. <ext-link xlink:href="10.3897/mycokeys.86.78989" ext-link-type="doi" xlink:type="simple">https://doi.org/10.3897/mycokeys.86.78989</ext-link></mixed-citation></ref><ref id="B51"><mixed-citation xmlns:xlink="http://www.w3.org/1999/xlink" xlink:type="simple">Leonardi GR, Aiello D, Di Pietro C, Gugliuzzo A, Tropea Garzia G, Polizzi G, Voglmayr H (2024) <italic><tp:taxon-name><tp:taxon-name-part taxon-name-part-type="genus">Thyridium</tp:taxon-name-part> <tp:taxon-name-part taxon-name-part-type="species">lauri</tp:taxon-name-part></tp:taxon-name></italic> sp. nov. (<tp:taxon-name><tp:taxon-name-part taxon-name-part-type="family">Thyridiaceae</tp:taxon-name-part></tp:taxon-name>, <tp:taxon-name><tp:taxon-name-part taxon-name-part-type="order">Thyridiales</tp:taxon-name-part></tp:taxon-name>): A new pathogenic fungal species of bay laurel from Italy. MycoKeys 110: 211–236. <ext-link xlink:href="10.3897/mycokeys.110.129228" ext-link-type="doi" xlink:type="simple">https://doi.org/10.3897/mycokeys.110.129228</ext-link></mixed-citation></ref><ref id="B18"><mixed-citation xmlns:xlink="http://www.w3.org/1999/xlink" xlink:type="simple">Crous PW, Wingfield MJ, Jurjević Ž, Balashov S, Osieck ER, Marin-Felix Y, Luangsa-ard JJ, Mejía LC, Cappelli A, Parra LA, Lucchini G, Chen J, Moreno G, Faraoni M, Zhao RL, Weholt Ø, Borovička J, Jansen GM, Shivas RG, Tan YP, Akulov A, Alfenas AC, Alfenas RF, Altés A, Avchar R, Barreto RW, Catchside DEA, Chi TY, Esteve-Raventós F, Fryar SC, Hanh LTM, Larsbrink J, Oberlies NH, Olsson L, Pancorbo F, Raja HA, Thanh VN, Thuy NT, Ajithkumar K, Akram W, Alvarado P, Angeletti B, Arumugam E, Khalilabad AA, Bandini D, Baroni T, Barreto GG, Bortmann G, Bose T, Castañeda-Ruiz RF, Couceiro A, Cykowska-Marzcenka B, Cabral YC, Darmostuk V, da Silva SBG, Dearnaley JDW, de Azevedo Santiago ALCM, Declercq B, de Freitas LWS, de la Peña-Lastra S, Delgado G, de Lima CLF, Dhotre D, Dirks AC, Eisvand P, Erhard A, Ferro LO, García D, García-Martín A, Garrido-Benavent I, Gené J, Ghodad-Nejhad M, Gore G, Gusmão LFP, Hammerbacher A, Hernández-Perez AT, Hernández-Restrepo M, Hofmann TA, Hubka V, Jiya N, Kaliyaperumal M, Keerthanan KS, Kethabi M, Kezo K, Knoppsersen R, Kolarczyková D, Kumar TKA, Læssøe T, Langer E, Larsson E, Lodge DJ, Lynch MJ, Maciá-Vicente JG, Mahadevakumar S, Mateos A, Mehrabi-Koushki M, Miglio BV, Noor A, Oliveira JA, Pallez OL, Piątek M, Pinto A, Ramírez GH, Raphael B, Rawat G, Renuka R, Reschke K, Ruiz Mateo A, Saar I, Saba M, Safi A, Sánchez RM, Sandoval-Denis M, Savitha AS, Sharma A, Shelke D, Sonawane H, Souza MGP, Stryjak-Bogacka M, Thines M, Thomas A, Torres-Garcia D, Traba JM, Vauras J, Vermaas M, Villarreal M, Vu D, Whiteside EJ, Zafari D, Starink-Willemse M, Groenewald JZ (2024) Fungal Planet description sheets: 1697–1780. Fungal Systematics and Evolution 14: 325–577. <ext-link xlink:href="10.3114/fuse.2024.14.19" ext-link-type="doi" xlink:type="simple">https://doi.org/10.3114/fuse.2024.14.19</ext-link></mixed-citation></ref><ref id="B69"><mixed-citation xmlns:xlink="http://www.w3.org/1999/xlink" xlink:type="simple">Nitschke T (1867) <tp:taxon-name><tp:taxon-name-part taxon-name-part-type="family">Pyrenomycetes</tp:taxon-name-part></tp:taxon-name> Germanici. Die Kernpilze Deutschlands. 1: 1–160. Eduard Trewendt, Breslau. <ext-link xlink:href="https://hdl.handle.net/2027/coo.31924000644199" ext-link-type="uri" xlink:type="simple">https://hdl.handle.net/2027/coo.31924000644199</ext-link></mixed-citation></ref><ref id="B27"><mixed-citation xmlns:xlink="http://www.w3.org/1999/xlink" xlink:type="simple">Esfandiari E, Petrak F (1950) Pilze aus Iran. Sydowia 4: 31–38.</mixed-citation></ref></ref-list></tp:taxon-treatment>
