# Supplementary material for: Taxonomy and phylogeny of saprobic Sordariomycetes (Ascomycota) from woody litter in terrestrial ecosystems of Yunnan Province, China
Source: MycoKeys. 2026 Mar 18;130:1–49. doi: 10.3897/mycokeys.130.181430 (PMC13019349; doi:10.3897/mycokeys.130.181430)
Supplement: XML Treatment for Linocarpaceae [file mycokeys.130.181430-treatment7.xml]

<!DOCTYPE tp:taxon-treatment
  PUBLIC "-//TaxonX//DTD Taxonomic Treatment Publishing DTD v0 20100105//EN" "tax-treatment-NSO.dtd">
<tp:taxon-treatment xmlns:tp="http://www.plazi.org/taxpub"><tp:treatment-meta><kwd-group><label>Taxon classification</label><kwd>
                  <named-content content-type="kingdom">Fungi</named-content>
                </kwd><kwd>
                  <named-content content-type="order">Thyridiales</named-content>
                </kwd><kwd>
                  <named-content content-type="family">Linocarpaceae</named-content>
                </kwd></kwd-group><mixed-citation publication-type="journal"><person-group><name><surname>Ren</surname><given-names>Guang-Cong</given-names></name><name><surname>Wanasinghe</surname><given-names>Dhanushka</given-names></name><name><surname>Gui</surname><given-names>Heng</given-names></name><name><surname>Zhou</surname><given-names>Zu-Yi</given-names></name><name><surname>Shi</surname><given-names>Xian</given-names></name><name><surname>Faraj</surname><given-names>Turki Kh.</given-names></name><name><surname>Dong</surname><given-names>Kai-Xuan</given-names></name></person-group><article-title>Taxonomy and phylogeny of saprobic <tp:taxon-name><tp:taxon-name-part taxon-name-part-type="class" reg="Sordariomycetes">Sordariomycetes</tp:taxon-name-part></tp:taxon-name> (<tp:taxon-name><tp:taxon-name-part taxon-name-part-type="phylum" reg="Ascomycota">Ascomycota</tp:taxon-name-part></tp:taxon-name>) from woody litter in terrestrial ecosystems of Yunnan Province, China</article-title><source>MycoKeys</source><day>18</day><month>03</month><year>2026</year><volume>130</volume><fpage>1</fpage><lpage>49</lpage><pub-id pub-id-type="doi">10.3897/mycokeys.130.181430</pub-id></mixed-citation></tp:treatment-meta><tp:nomenclature><tp:taxon-name><object-id xmlns:xlink="http://www.w3.org/1999/xlink" content-type="arpha" xlink:type="simple">A4801154-0CFE-534D-B5F3-159DC9F293D0</object-id>
                        		<tp:taxon-name-part taxon-name-part-type="family" reg="Linocarpaceae">Linocarpaceae</tp:taxon-name-part>
                        	</tp:taxon-name><tp:taxon-authority>S. Konta &amp; K.D. Hyde, Mycosphere 8(10): 1962 (2017)</tp:taxon-authority></tp:nomenclature><tp:treatment-sec sec-type="Notes"><title>Notes.</title><p><tp:taxon-name><tp:taxon-name-part taxon-name-part-type="family" reg="Linocarpaceae">Linocarpaceae</tp:taxon-name-part></tp:taxon-name> was established by <xref ref-type="bibr" rid="B50">Konta et al. (2017)</xref> to accommodate two genera, <italic><tp:taxon-name><tp:taxon-name-part taxon-name-part-type="genus" reg="Linocarpon">Linocarpon</tp:taxon-name-part></tp:taxon-name></italic> (the type genus) and <italic><tp:taxon-name><tp:taxon-name-part taxon-name-part-type="genus" reg="Neolinocarpon">Neolinocarpon</tp:taxon-name-part></tp:taxon-name></italic>, based on morphological characteristics and multigene phylogenetic analyses using <abbrev xmlns:xlink="http://www.w3.org/1999/xlink" xlink:title="internal transcribed spacer region" xlink:type="simple">ITS</abbrev> and <abbrev xmlns:xlink="http://www.w3.org/1999/xlink" xlink:title="large subunit nuclear ribosomal" xlink:type="simple">LSU</abbrev> sequences. This was placed in <tp:taxon-name><tp:taxon-name-part taxon-name-part-type="order" reg="Chaetosphaeriales">Chaetosphaeriales</tp:taxon-name-part></tp:taxon-name> based on phylogenetic evidence. Later, <xref ref-type="bibr" rid="B116">Xu et al. (2020)</xref> introduced a third genus, <italic><tp:taxon-name><tp:taxon-name-part taxon-name-part-type="genus" reg="Claviformispora">Claviformispora</tp:taxon-name-part></tp:taxon-name></italic>, into <tp:taxon-name><tp:taxon-name-part taxon-name-part-type="family" reg="Linocarpaceae">Linocarpaceae</tp:taxon-name-part></tp:taxon-name>, supported by both morphological features and phylogenetic analyses of <abbrev xmlns:xlink="http://www.w3.org/1999/xlink" xlink:title="large subunit nuclear ribosomal" xlink:type="simple">LSU</abbrev>, <abbrev xmlns:xlink="http://www.w3.org/1999/xlink" xlink:title="small subunit ribosomal RNA" xlink:type="simple">SSU</abbrev> and <italic>tef</italic>1-α. <italic><tp:taxon-name><tp:taxon-name-part taxon-name-part-type="genus" reg="Claviformispora">Claviformispora</tp:taxon-name-part></tp:taxon-name></italic> currently comprises one species, <italic><tp:taxon-name><tp:taxon-name-part taxon-name-part-type="genus" reg="Linocarpon">Linocarpon</tp:taxon-name-part></tp:taxon-name></italic> 45 species and <italic><tp:taxon-name><tp:taxon-name-part taxon-name-part-type="genus" reg="Neolinocarpon">Neolinocarpon</tp:taxon-name-part></tp:taxon-name></italic> 14 species (<xref ref-type="bibr" rid="B56">Luo et al. 2025</xref>; <xref ref-type="bibr" rid="B45">Index Fungorum 2026</xref>). Species of <italic><tp:taxon-name><tp:taxon-name-part taxon-name-part-type="genus" reg="Linocarpon">Linocarpon</tp:taxon-name-part></tp:taxon-name></italic> and <italic><tp:taxon-name><tp:taxon-name-part taxon-name-part-type="genus" reg="Neolinocarpon">Neolinocarpon</tp:taxon-name-part></tp:taxon-name></italic> are characterized by narrow and long filiform, hyaline ascospores, often with refringent bands. In contrast, <italic><tp:taxon-name><tp:taxon-name-part taxon-name-part-type="genus" reg="Claviformispora">Claviformispora</tp:taxon-name-part></tp:taxon-name></italic> is distinguished by its clavate ascospores and a bambusicolous habitat (<xref ref-type="bibr" rid="B116">Xu et al. 2020</xref>). <tp:taxon-name><tp:taxon-name-part taxon-name-part-type="family" reg="Linocarpaceae">Linocarpaceae</tp:taxon-name-part></tp:taxon-name> species are associated with plants as saprobes or endophytes and widely distributed (<xref ref-type="bibr" rid="B121">Zhang et al. 2023a</xref>).</p></tp:treatment-sec><ref-list><ref id="B50"><mixed-citation xmlns:xlink="http://www.w3.org/1999/xlink" xlink:type="simple">Konta S, Hongsanan S, Eungwanichayapant PD, Liu JK, Jeewon R, Hyde KD, Maharachchikumbura SSN, Boonmee S (2017) <italic><tp:taxon-name><tp:taxon-name-part taxon-name-part-type="genus">Leptosporella</tp:taxon-name-part></tp:taxon-name></italic> (<tp:taxon-name><tp:taxon-name-part taxon-name-part-type="family">Leptosporellaceae</tp:taxon-name-part></tp:taxon-name> fam. nov.) and <italic><tp:taxon-name><tp:taxon-name-part taxon-name-part-type="genus">Linocarpon</tp:taxon-name-part></tp:taxon-name></italic> and <italic><tp:taxon-name><tp:taxon-name-part taxon-name-part-type="genus">Neolinocarpon</tp:taxon-name-part></tp:taxon-name></italic> (<tp:taxon-name><tp:taxon-name-part taxon-name-part-type="family">Linocarpaceae</tp:taxon-name-part></tp:taxon-name> fam. nov.) are accommodated in <tp:taxon-name><tp:taxon-name-part taxon-name-part-type="order">Chaetosphaeriales</tp:taxon-name-part></tp:taxon-name>. Mycosphere: Journal of Fungal Biology 8(10): 1943–1974. <ext-link xlink:href="10.5943/mycosphere/8/10/16" ext-link-type="doi" xlink:type="simple">https://doi.org/10.5943/mycosphere/8/10/16</ext-link></mixed-citation></ref><ref id="B116"><mixed-citation xmlns:xlink="http://www.w3.org/1999/xlink" xlink:type="simple">Xu XL, Yang CL, Jeewon R, Wanasinghe DN, Liu XL, Xiao QG (2020) Morpho-molecular diversity of <tp:taxon-name><tp:taxon-name-part taxon-name-part-type="family">Linocarpaceae</tp:taxon-name-part></tp:taxon-name> (<tp:taxon-name><tp:taxon-name-part taxon-name-part-type="order">Chaetosphaeriales</tp:taxon-name-part></tp:taxon-name>): <italic><tp:taxon-name><tp:taxon-name-part taxon-name-part-type="genus">Claviformispora</tp:taxon-name-part></tp:taxon-name></italic> gen. nov. from decaying branches of Phyllostachys heteroclada. MycoKeys 69(4): 113–129. <ext-link xlink:href="10.3897/mycokeys.69.54231" ext-link-type="doi" xlink:type="simple">https://doi.org/10.3897/mycokeys.69.54231</ext-link></mixed-citation></ref><ref id="B56"><mixed-citation xmlns:xlink="http://www.w3.org/1999/xlink" xlink:type="simple">Luo X, Lu C, Habib K, Ren Y, Jin Y, Li W, Lu P, Kang Y, Shen X, Al-Shwaiman HA, Elgorban AM, Wijayawardene NN, Chen Y, Li Q (2025) New species of <italic><tp:taxon-name><tp:taxon-name-part taxon-name-part-type="genus">Vamsapriya</tp:taxon-name-part></tp:taxon-name></italic> (<tp:taxon-name><tp:taxon-name-part taxon-name-part-type="family">Vamsapriyaceae</tp:taxon-name-part></tp:taxon-name>, <tp:taxon-name><tp:taxon-name-part taxon-name-part-type="order">Xylariales</tp:taxon-name-part></tp:taxon-name>) and <italic><tp:taxon-name><tp:taxon-name-part taxon-name-part-type="genus">Neolinocarpon</tp:taxon-name-part></tp:taxon-name></italic> (<tp:taxon-name><tp:taxon-name-part taxon-name-part-type="family">Linocarpaceae</tp:taxon-name-part></tp:taxon-name>, <tp:taxon-name><tp:taxon-name-part taxon-name-part-type="order">Chaetosphaeriales</tp:taxon-name-part></tp:taxon-name>) from Yunnan, China. MycoKeys 120: 173–192. <ext-link xlink:href="10.3897/mycokeys.120.156619" ext-link-type="doi" xlink:type="simple">https://doi.org/10.3897/mycokeys.120.156619</ext-link></mixed-citation></ref><ref id="B45"><mixed-citation xmlns:xlink="http://www.w3.org/1999/xlink" xlink:type="simple">Index Fungorum (2026) Index Fungorum. <ext-link xlink:href="http://www.indexfungorum.org/Names/Names.asp" ext-link-type="uri" xlink:type="simple">http://www.indexfungorum.org/Names/Names.asp</ext-link> [Accessed on 31<sup>st</sup> January 2026]</mixed-citation></ref><ref id="B121"><mixed-citation xmlns:xlink="http://www.w3.org/1999/xlink" xlink:type="simple">Zhang X, Dai DQ, Du TY, Karunarathna SC, Tibpromma S (2023a) Morpho-phylogeny characterization of <italic><tp:taxon-name><tp:taxon-name-part taxon-name-part-type="genus">Linocarpon</tp:taxon-name-part> <tp:taxon-name-part taxon-name-part-type="species">bambusina</tp:taxon-name-part></tp:taxon-name></italic> sp. nov. (<tp:taxon-name><tp:taxon-name-part taxon-name-part-type="family">Linocarpaceae</tp:taxon-name-part></tp:taxon-name>, <tp:taxon-name><tp:taxon-name-part taxon-name-part-type="order">Chaetosphaeriales</tp:taxon-name-part></tp:taxon-name>) associated with bamboo in Yunnan Province, China. Phytotaxa 584(2): 89–103. <ext-link xlink:href="10.5281/zenodo.7646433" ext-link-type="doi" xlink:type="simple">https://doi.org/10.5281/zenodo.7646433</ext-link></mixed-citation></ref></ref-list></tp:taxon-treatment>
