# Supplementary material for: Taxonomy and phylogeny of saprobic Sordariomycetes (Ascomycota) from woody litter in terrestrial ecosystems of Yunnan Province, China
Source: MycoKeys. 2026 Mar 18;130:1–49. doi: 10.3897/mycokeys.130.181430 (PMC13019349; doi:10.3897/mycokeys.130.181430)
Supplement: XML Treatment for Neolinocarpon lincangense [file mycokeys.130.181430-treatment8.xml]

<!DOCTYPE tp:taxon-treatment
  PUBLIC "-//TaxonX//DTD Taxonomic Treatment Publishing DTD v0 20100105//EN" "tax-treatment-NSO.dtd">
<tp:taxon-treatment xmlns:tp="http://www.plazi.org/taxpub"><tp:treatment-meta><kwd-group><label>Taxon classification</label><kwd>
                  <named-content content-type="kingdom">Fungi</named-content>
                </kwd><kwd>
                  <named-content content-type="order">Thyridiales</named-content>
                </kwd><kwd>
                  <named-content content-type="family">Linocarpaceae</named-content>
                </kwd></kwd-group><mixed-citation publication-type="journal"><person-group><name><surname>Ren</surname><given-names>Guang-Cong</given-names></name><name><surname>Wanasinghe</surname><given-names>Dhanushka</given-names></name><name><surname>Gui</surname><given-names>Heng</given-names></name><name><surname>Zhou</surname><given-names>Zu-Yi</given-names></name><name><surname>Shi</surname><given-names>Xian</given-names></name><name><surname>Faraj</surname><given-names>Turki Kh.</given-names></name><name><surname>Dong</surname><given-names>Kai-Xuan</given-names></name></person-group><article-title>Taxonomy and phylogeny of saprobic <tp:taxon-name><tp:taxon-name-part taxon-name-part-type="class" reg="Sordariomycetes">Sordariomycetes</tp:taxon-name-part></tp:taxon-name> (<tp:taxon-name><tp:taxon-name-part taxon-name-part-type="phylum" reg="Ascomycota">Ascomycota</tp:taxon-name-part></tp:taxon-name>) from woody litter in terrestrial ecosystems of Yunnan Province, China</article-title><source>MycoKeys</source><day>18</day><month>03</month><year>2026</year><volume>130</volume><fpage>1</fpage><lpage>49</lpage><pub-id pub-id-type="doi">10.3897/mycokeys.130.181430</pub-id></mixed-citation></tp:treatment-meta><tp:nomenclature><tp:taxon-name><object-id xmlns:xlink="http://www.w3.org/1999/xlink" content-type="arpha" xlink:type="simple">D61D497A-7E30-5D48-A53B-CD6C433F49D6</object-id>
                        		<tp:taxon-name-part taxon-name-part-type="genus" reg="Neolinocarpon">Neolinocarpon</tp:taxon-name-part> <tp:taxon-name-part taxon-name-part-type="species" reg="lincangense">lincangense</tp:taxon-name-part>
                        	
                        		<object-id xmlns:xlink="http://www.w3.org/1999/xlink" xlink:type="simple">Index Fungorum: IF904525</object-id>
                        		<object-id xmlns:xlink="http://www.w3.org/1999/xlink" xlink:type="simple">Facesoffungi Number: FoF18853</object-id>
                        	</tp:taxon-name><tp:taxon-authority>G.C. Ren &amp; Wanas.</tp:taxon-authority><tp:taxon-status xmlns:xlink="http://www.w3.org/1999/xlink" xlink:type="simple">sp. nov.</tp:taxon-status><xref ref-type="fig" rid="F7">Fig. 8</xref></tp:nomenclature><tp:treatment-sec sec-type="Etymology"><title>Etymology.</title><p>The epithet reflects the location where the holotype was collected.</p><fig id="F6" position="float" orientation="portrait"><object-id xmlns:xlink="http://www.w3.org/1999/xlink" content-type="doi" xlink:type="simple">10.3897/mycokeys.130.181430.figure7</object-id><object-id xmlns:xlink="http://www.w3.org/1999/xlink" content-type="arpha" xlink:type="simple">E2A94E20-27DA-562B-9AAB-81BF400A61AA</object-id><label>Figure 7.</label><caption><p>Phylogram generated from <abbrev xmlns:xlink="http://www.w3.org/1999/xlink" xlink:title="maximum likelihood" xlink:type="simple">ML</abbrev> analysis based on <abbrev xmlns:xlink="http://www.w3.org/1999/xlink" xlink:title="large subunit nuclear ribosomal" xlink:type="simple">LSU</abbrev>, <abbrev xmlns:xlink="http://www.w3.org/1999/xlink" xlink:title="internal transcribed spacer region" xlink:type="simple">ITS</abbrev>, ACT, <italic>tef</italic>1-α and TUB sequence data representing <tp:taxon-name><tp:taxon-name-part taxon-name-part-type="family" reg="Chaetothyriaceae">Chaetothyriaceae</tp:taxon-name-part></tp:taxon-name>, <tp:taxon-name><tp:taxon-name-part taxon-name-part-type="family" reg="Helminthosphaeriaceae">Helminthosphaeriaceae</tp:taxon-name-part></tp:taxon-name>, <tp:taxon-name><tp:taxon-name-part taxon-name-part-type="family" reg="Leptosporellaceae">Leptosporellaceae</tp:taxon-name-part></tp:taxon-name>, <tp:taxon-name><tp:taxon-name-part taxon-name-part-type="family" reg="Linocarpaceae">Linocarpaceae</tp:taxon-name-part></tp:taxon-name> and <tp:taxon-name><tp:taxon-name-part taxon-name-part-type="family" reg="Neoleptosporellaceae">Neoleptosporellaceae</tp:taxon-name-part></tp:taxon-name>. Related sequences are obtained following <xref ref-type="bibr" rid="B123">Zhang et al. (2023c)</xref>, <xref ref-type="bibr" rid="B56">Luo et al. (2025)</xref> and <xref ref-type="bibr" rid="B33">Habib et al. (2025)</xref>. Forty-six strains are included in the combined analyses, which comprise 2630 characters for <abbrev xmlns:xlink="http://www.w3.org/1999/xlink" xlink:title="small subunit ribosomal RNA" xlink:type="simple">SSU</abbrev>, <abbrev xmlns:xlink="http://www.w3.org/1999/xlink" xlink:title="large subunit nuclear ribosomal" xlink:type="simple">LSU</abbrev>, <abbrev xmlns:xlink="http://www.w3.org/1999/xlink" xlink:title="internal transcribed spacer region" xlink:type="simple">ITS</abbrev>, and <italic>tef</italic>1-α alignment. <italic><tp:taxon-name><tp:taxon-name-part taxon-name-part-type="genus" reg="Gelasinospora">Gelasinospora</tp:taxon-name-part> <tp:taxon-name-part taxon-name-part-type="species" reg="tetrasperma">tetrasperma</tp:taxon-name-part></tp:taxon-name></italic> (CBS 178.33) and <italic><tp:taxon-name><tp:taxon-name-part taxon-name-part-type="genus" reg="Neurospora">Neurospora</tp:taxon-name-part> <tp:taxon-name-part taxon-name-part-type="species" reg="crassa">crassa</tp:taxon-name-part></tp:taxon-name></italic> (MUCL 19026) were used as the outgroup taxa. The best-scoring RAxML tree with a final likelihood value of -20236.771109 is presented. The matrix had 812 distinct alignment patterns, with 48.23% of undetermined characters or gaps. Estimated base frequencies were as follows; A = 0.232490, C = 0.268062, G = 0.305807, T = 0.193641; substitution rates AC = 1.013194, AG = 1.913555, AT = 0.940548, CG = 1.191676, CT = 5.116146, GT = 1.0000. Gamma distribution shape parameter α = 0.317721 and tree-length = 2.260989. The tree topology of the <abbrev xmlns:xlink="http://www.w3.org/1999/xlink" xlink:title="maximum likelihood" xlink:type="simple">ML</abbrev> analysis is similar to the Bayesian analysis. Bootstrap values for <abbrev xmlns:xlink="http://www.w3.org/1999/xlink" xlink:title="maximum likelihood" xlink:type="simple">ML</abbrev> equal to or greater than 70% and posterior probability values greater than 0.95 from BYPP analysis labelled on the nodes. Strains of the newly described species are in red, while type strains are in bold.</p></caption><graphic xmlns:xlink="http://www.w3.org/1999/xlink" xlink:href="mycokeys-130-001-g007.jpg" id="oo_1564018.jpg" position="float" orientation="portrait" xlink:type="simple"><uri content-type="original_file" xlink:type="simple">https://binary.pensoft.net/fig/1564018</uri></graphic></fig><fig id="F7" position="float" orientation="portrait"><object-id xmlns:xlink="http://www.w3.org/1999/xlink" content-type="doi" xlink:type="simple">10.3897/mycokeys.130.181430.figure8</object-id><object-id xmlns:xlink="http://www.w3.org/1999/xlink" content-type="arpha" xlink:type="simple">B1B082A0-93D7-5F64-964F-6A0A6E816A19</object-id><label>Figure 8.</label><caption><p><italic><tp:taxon-name><tp:taxon-name-part taxon-name-part-type="genus" reg="Neolinocarpon">Neolinocarpon</tp:taxon-name-part> <tp:taxon-name-part taxon-name-part-type="species" reg="lincangense">lincangense</tp:taxon-name-part></tp:taxon-name></italic> (<abbrev xmlns:xlink="http://www.w3.org/1999/xlink" content-type="institution" xlink:title="Cryptogams Kunming Institute of Botany, Academia Sinica" xlink:type="simple">HKAS</abbrev> 122751, holotype). <bold>a, b</bold>. Appearance of ascomata on host substrate; <bold>c</bold>. Section of ascoma; <bold>d</bold>. Section of ostiole; <bold>e</bold>. Peridium; <bold>f</bold>. Hamathecium; <bold>g–i</bold>. Asci; <bold>j–m</bold>. Ascospores; <bold>n, o</bold>. Culture characters on PDA (<bold>o</bold> from above; <bold>n</bold> from below). Scale bars: 200 μm (<bold>c, e</bold>); 50 μm (<bold>d</bold>); 30 μm (<bold>f, g–i</bold>); 40 μm (<bold>j–m</bold>); 30 mm (<bold>n, o</bold>).</p></caption><graphic xmlns:xlink="http://www.w3.org/1999/xlink" xlink:href="mycokeys-130-001-g008.jpg" id="oo_1564019.jpg" position="float" orientation="portrait" xlink:type="simple"><uri content-type="original_file" xlink:type="simple">https://binary.pensoft.net/fig/1564019</uri></graphic></fig></tp:treatment-sec><tp:treatment-sec sec-type="Holotype"><title>Holotype.</title><p><abbrev xmlns:xlink="http://www.w3.org/1999/xlink" content-type="institution" xlink:title="Cryptogams Kunming Institute of Botany, Academia Sinica" xlink:type="simple">HKAS</abbrev> 122751.</p></tp:treatment-sec><tp:treatment-sec sec-type="Description"><title>Description.</title><p><bold><italic>Saprobic</italic></bold> on dead woody twigs. <bold>Sexual morph: <italic>Ascomata</italic></bold> 190–440 µm high, 400–540 μm diam. (x̄= 330 × 480 μm, n = 5), solitary to gregarious, immersed to semi-immersed, becoming raised to erumpent through the host tissue, globose to subglobose, carbonaceous, black, papillate. <bold><italic>Ostiolar canal</italic></bold> 60–120 μm wide, 100–260 μm long, central, cylindrical, straight, periphysate. <bold><italic>Peridium</italic></bold> 10–18 μm wide, outer cells fused with the host epidermal cells, thickness on both sides, composed of dark brown outer layer and hyaline inner layer comprising, thick-walled cells of <bold><italic>textura angularis</italic></bold>. <bold><italic>Hamathecium</italic></bold> 3.5–6.5 μm wide, comprising dense, hyaline, septate, unbranched, filamentous, tapering towards the apex, slightly constricted at the septum, verruculose or guttule. <bold><italic>Asci</italic></bold> 100–120 × 8–13.5 μm (x̄ = 110 × 10.7 μm, n = 20), 8-spored, unitunicate, with a wedge-shaped, J- subapical ring, cylindrical, long pedicellate, thin-walled. <bold><italic>Ascospores</italic></bold> 82–92 × 2–3 μm (x̄ = 88.7 × 2.5 μm, n = 30), parallel in ascus, fasciculate, filiform, hyaline, aseptate, mostly curved, containing refringent septum-like bands, tapering towards the base and with a narrow-rounded apex, smooth-walled. <bold>Asexual morph</bold>: Undetermined.</p></tp:treatment-sec><tp:treatment-sec sec-type="Culture characteristics"><title>Culture characteristics.</title><p>Ascospores germinating on PDA within 24 h at room temperature. Colonies on PDA, reaching 15–20 mm diameter after one week at 20–25 °C, mycelia superficial, circular, flat, fimbriate, entire edge, white at the margin, gray white at the center; reverse, yellowish at the margin, dark brown at the center.</p></tp:treatment-sec><tp:treatment-sec sec-type="Material examined"><title>Material examined.</title><p>China • Yunnan Province, Lincang (<named-content xmlns:xlink="http://www.w3.org/1999/xlink" content-type="dwc:verbatimCoordinates" xlink:type="simple">24°5'30"N, 100°5'33"E</named-content>, elevation: 1557.49 m) on dead woody twigs of <italic><tp:taxon-name><tp:taxon-name-part taxon-name-part-type="genus" reg="Knema">Knema</tp:taxon-name-part> <tp:taxon-name-part taxon-name-part-type="species" reg="furfuracea">furfuracea</tp:taxon-name-part></tp:taxon-name></italic> (<tp:taxon-name><tp:taxon-name-part taxon-name-part-type="family" reg="Myristicaceae">Myristicaceae</tp:taxon-name-part></tp:taxon-name>), 12 July 2020, G.C. Ren, LC27 (holotype, <abbrev xmlns:xlink="http://www.w3.org/1999/xlink" content-type="institution" xlink:title="Cryptogams Kunming Institute of Botany, Academia Sinica" xlink:type="simple">HKAS</abbrev> 122751), ex-type culture <abbrev xmlns:xlink="http://www.w3.org/1999/xlink" content-type="institution" xlink:title="Kunming Institute of Botany Culture Collection" xlink:type="simple">KUNCC</abbrev> 21-0607.</p></tp:treatment-sec><tp:treatment-sec sec-type="GenBank numbers"><title>GenBank numbers.</title><p><abbrev xmlns:xlink="http://www.w3.org/1999/xlink" xlink:title="large subunit nuclear ribosomal" xlink:type="simple">LSU</abbrev>: <ext-link xmlns:xlink="http://www.w3.org/1999/xlink" xlink:href="PP663084" ext-link-type="gen" xlink:type="simple">PP663084</ext-link>.</p></tp:treatment-sec><tp:treatment-sec sec-type="Notes"><title>Notes.</title><p>The genus <italic><tp:taxon-name><tp:taxon-name-part taxon-name-part-type="genus" reg="Neolinocarpon">Neolinocarpon</tp:taxon-name-part></tp:taxon-name></italic> was introduced to accommodate linocarpon-like species by <xref ref-type="bibr" rid="B37">Hyde (1992)</xref>, with <italic><tp:taxon-name><tp:taxon-name-part taxon-name-part-type="genus" reg="Neolinocarpon">N.</tp:taxon-name-part> <tp:taxon-name-part taxon-name-part-type="species" reg="globosicarpum">globosicarpum</tp:taxon-name-part></tp:taxon-name></italic> as the type species. Recently, <xref ref-type="bibr" rid="B33">Habib et al. (2025)</xref> describe a new species, <italic><tp:taxon-name><tp:taxon-name-part taxon-name-part-type="genus" reg="Neolinocarpon">Neolinocarpon</tp:taxon-name-part> <tp:taxon-name-part taxon-name-part-type="species" reg="huaxiense">huaxiense</tp:taxon-name-part></tp:taxon-name></italic>, found on dead bamboo culms. Currently, 15 species are listed in <xref ref-type="bibr" rid="B45">Index Fungorum (2026)</xref>. Except for <italic><tp:taxon-name><tp:taxon-name-part taxon-name-part-type="genus" reg="Neolinocarpon">Neolinocarpon</tp:taxon-name-part> <tp:taxon-name-part taxon-name-part-type="species" reg="arengae">arengae</tp:taxon-name-part></tp:taxon-name></italic>, <italic><tp:taxon-name><tp:taxon-name-part taxon-name-part-type="genus" reg="Neolinocarpon">N.</tp:taxon-name-part> <tp:taxon-name-part taxon-name-part-type="species" reg="enshiense">enshiense</tp:taxon-name-part></tp:taxon-name></italic>, <italic><tp:taxon-name><tp:taxon-name-part taxon-name-part-type="genus" reg="Neolinocarpon">N.</tp:taxon-name-part> <tp:taxon-name-part taxon-name-part-type="species" reg="phayaoense">phayaoense</tp:taxon-name-part></tp:taxon-name></italic> and <italic><tp:taxon-name><tp:taxon-name-part taxon-name-part-type="genus" reg="Neolinocarpon">N.</tp:taxon-name-part> <tp:taxon-name-part taxon-name-part-type="species" reg="rachidis">rachidis</tp:taxon-name-part></tp:taxon-name></italic>, sequence data are available in GenBank. Multi-loci phylogenetic analyses based on a concatenated <abbrev xmlns:xlink="http://www.w3.org/1999/xlink" xlink:title="small subunit ribosomal RNA" xlink:type="simple">SSU</abbrev>, <abbrev xmlns:xlink="http://www.w3.org/1999/xlink" xlink:title="large subunit nuclear ribosomal" xlink:type="simple">LSU</abbrev>, <abbrev xmlns:xlink="http://www.w3.org/1999/xlink" xlink:title="internal transcribed spacer region" xlink:type="simple">ITS</abbrev>, and <italic>tef</italic>1-α sequence dataset show that our strain (KUNCC21-0607) is clustered with <italic><tp:taxon-name><tp:taxon-name-part taxon-name-part-type="genus" reg="Neolinocarpon">Neolinocarpon</tp:taxon-name-part></tp:taxon-name></italic> species (Fig. <xref ref-type="fig" rid="F1">1</xref>). The morphological characteristics of <italic><tp:taxon-name><tp:taxon-name-part taxon-name-part-type="genus" reg="Neolinocarpon">Neolinocarpon</tp:taxon-name-part> <tp:taxon-name-part taxon-name-part-type="species" reg="lincangense">lincangense</tp:taxon-name-part></tp:taxon-name></italic> is similar to other species by its immersed ascomata with an ostiole, cylindrical asci with a wedge-shaped, J-, and subapical ring and filiform ascospores (<xref ref-type="bibr" rid="B96">Senwanna et al. 2018</xref>). However, <italic><tp:taxon-name><tp:taxon-name-part taxon-name-part-type="genus" reg="Neolinocarpon">Neolinocarpon</tp:taxon-name-part> <tp:taxon-name-part taxon-name-part-type="species" reg="arengae">arengae</tp:taxon-name-part></tp:taxon-name></italic>, <italic><tp:taxon-name><tp:taxon-name-part taxon-name-part-type="genus" reg="Neolinocarpon">N.</tp:taxon-name-part> <tp:taxon-name-part taxon-name-part-type="species" reg="australiense">australiense</tp:taxon-name-part></tp:taxon-name></italic>, <italic><tp:taxon-name><tp:taxon-name-part taxon-name-part-type="genus" reg="Neolinocarpon">N.</tp:taxon-name-part> <tp:taxon-name-part taxon-name-part-type="species" reg="calami">calami</tp:taxon-name-part></tp:taxon-name></italic>, <italic><tp:taxon-name><tp:taxon-name-part taxon-name-part-type="genus" reg="Neolinocarpon">N.</tp:taxon-name-part> <tp:taxon-name-part taxon-name-part-type="species" reg="enshiense">enshiense</tp:taxon-name-part></tp:taxon-name></italic>, <italic><tp:taxon-name><tp:taxon-name-part taxon-name-part-type="genus" reg="Neolinocarpon">N.</tp:taxon-name-part> <tp:taxon-name-part taxon-name-part-type="species" reg="eutypoides">eutypoides</tp:taxon-name-part></tp:taxon-name></italic>, <italic><tp:taxon-name><tp:taxon-name-part taxon-name-part-type="genus" reg="Neolinocarpon">N.</tp:taxon-name-part> <tp:taxon-name-part taxon-name-part-type="species" reg="globosicarpum">globosicarpum</tp:taxon-name-part></tp:taxon-name></italic>, <italic><tp:taxon-name><tp:taxon-name-part taxon-name-part-type="genus" reg="Neolinocarpon">N.</tp:taxon-name-part> <tp:taxon-name-part taxon-name-part-type="species" reg="rachidis">rachidis</tp:taxon-name-part></tp:taxon-name></italic> differs from our collection by the mucilaginous appendage (<xref ref-type="bibr" rid="B37">Hyde 1992</xref>; <xref ref-type="bibr" rid="B39">Hyde et al. 1998</xref>; <xref ref-type="bibr" rid="B50">Konta et al. 2017</xref>; <xref ref-type="bibr" rid="B96">Senwanna et al. 2018</xref>). The other six <italic><tp:taxon-name><tp:taxon-name-part taxon-name-part-type="genus" reg="Neolinocarpon">Neolinocarpon</tp:taxon-name-part></tp:taxon-name></italic> species differ from our new collection: <italic><tp:taxon-name><tp:taxon-name-part taxon-name-part-type="genus" reg="Neolinocarpon">N.</tp:taxon-name-part> <tp:taxon-name-part taxon-name-part-type="species" reg="attaleae">attaleae</tp:taxon-name-part></tp:taxon-name></italic> has filiform -fusoid to clavate ascospores, <italic><tp:taxon-name><tp:taxon-name-part taxon-name-part-type="genus" reg="Neolinocarpon">N.</tp:taxon-name-part> <tp:taxon-name-part taxon-name-part-type="species" reg="inconspicuum">inconspicuum</tp:taxon-name-part></tp:taxon-name></italic> has inconspicuous ascomata, <italic><tp:taxon-name><tp:taxon-name-part taxon-name-part-type="genus" reg="Neolinocarpon">N.</tp:taxon-name-part> <tp:taxon-name-part taxon-name-part-type="species" reg="nonappendiculatus">nonappendiculatus</tp:taxon-name-part></tp:taxon-name></italic> has comparatively larger ascospores (114–138 × 2–2.5 μm), <italic><tp:taxon-name><tp:taxon-name-part taxon-name-part-type="genus" reg="Neolinocarpon">N.</tp:taxon-name-part> <tp:taxon-name-part taxon-name-part-type="species" reg="nypicola">nypicola</tp:taxon-name-part></tp:taxon-name></italic> has immersed fruiting bodies, beneath light brown circular regions with a blackened outline, with 1–4 ostioles, <italic><tp:taxon-name><tp:taxon-name-part taxon-name-part-type="genus" reg="Neolinocarpon">N.</tp:taxon-name-part> <tp:taxon-name-part taxon-name-part-type="species" reg="pennies">pennies</tp:taxon-name-part></tp:taxon-name></italic> has comparatively smaller ascospores ((52) 57–64 (-84) × 2.5–3), <italic><tp:taxon-name><tp:taxon-name-part taxon-name-part-type="genus" reg="Neolinocarpon">N.</tp:taxon-name-part> <tp:taxon-name-part taxon-name-part-type="species" reg="phayaoense">phayaoense</tp:taxon-name-part></tp:taxon-name></italic> has hyaline to pale brown ascospores, and tapering towards the base (<xref ref-type="bibr" rid="B39">Hyde et al. 1998</xref>; <xref ref-type="bibr" rid="B38">Hyde and Alias 1999</xref>; <xref ref-type="bibr" rid="B5">Bhilabutra et al. 2006</xref>; <xref ref-type="bibr" rid="B105">Vitoria et al. 2013</xref>; <xref ref-type="bibr" rid="B96">Senwanna et al. 2018</xref>). Therefore, we identify our collection as a new species from Yunnan Province, China.</p></tp:treatment-sec><tp:treatment-sec><!--Section generated to contain objects referenced in tp:taxon-treatment.--><fig id="F1" position="float" orientation="portrait"><object-id xmlns:xlink="http://www.w3.org/1999/xlink" content-type="doi" xlink:type="simple">10.3897/mycokeys.130.181430.figure1</object-id><object-id xmlns:xlink="http://www.w3.org/1999/xlink" content-type="arpha" xlink:type="simple">94F79418-9115-53AE-8138-3BEB0CC62D99</object-id><label>Figure 1.</label><caption><p>Phylogram generated from <abbrev xmlns:xlink="http://www.w3.org/1999/xlink" xlink:title="maximum likelihood" xlink:type="simple">ML</abbrev> analysis based on <abbrev xmlns:xlink="http://www.w3.org/1999/xlink" xlink:title="large subunit nuclear ribosomal" xlink:type="simple">LSU</abbrev>, <abbrev xmlns:xlink="http://www.w3.org/1999/xlink" xlink:title="internal transcribed spacer region" xlink:type="simple">ITS</abbrev> and TUB sequence data representing <tp:taxon-name><tp:taxon-name-part taxon-name-part-type="family" reg="Calosphaeriaceae">Calosphaeriaceae</tp:taxon-name-part></tp:taxon-name>. Related sequences are obtained following <xref ref-type="bibr" rid="B120">Zhang et al. (2021)</xref>. Twenty-seven strains are included in the combined analyses, which comprise 1834 characters for <abbrev xmlns:xlink="http://www.w3.org/1999/xlink" xlink:title="large subunit nuclear ribosomal" xlink:type="simple">LSU</abbrev>, <abbrev xmlns:xlink="http://www.w3.org/1999/xlink" xlink:title="internal transcribed spacer region" xlink:type="simple">ITS</abbrev> and TUB alignment. <italic><tp:taxon-name><tp:taxon-name-part taxon-name-part-type="genus" reg="Phaeoacremonium">Phaeoacremonium</tp:taxon-name-part> <tp:taxon-name-part taxon-name-part-type="species" reg="novae">novae</tp:taxon-name-part> <tp:taxon-name-part taxon-name-part-type="subspecies" reg="zealandiae">zealandiae</tp:taxon-name-part></tp:taxon-name></italic> (CBS 110156) and <italic><tp:taxon-name><tp:taxon-name-part taxon-name-part-type="genus" reg="Phaeoacremonium">P.</tp:taxon-name-part> <tp:taxon-name-part taxon-name-part-type="species" reg="minimum">minimum</tp:taxon-name-part></tp:taxon-name></italic> (CBS 246.91) were used as the outgroup taxa. The best-scoring RAxML tree with a final likelihood value of -10057.676635 is presented. The matrix had 618 distinct alignment patterns, with 20.59% of undetermined characters or gaps. Estimated base frequencies were as follows; A = 0.222567, C = 0.280141, G = 0.295349, T = 0.201943; substitution rates AC = 1.276096, AG = 2.336664, AT = 1.587462, CG = 0.904375, CT = 4.777312, GT = 1.0000. Gamma distribution shape parameter <italic>α</italic> = 0.182504 and tree-length = 1.960861. The tree topology of the <abbrev xmlns:xlink="http://www.w3.org/1999/xlink" xlink:title="maximum likelihood" xlink:type="simple">ML</abbrev> analysis is similar to the Bayesian analysis. Bootstrap values for <abbrev xmlns:xlink="http://www.w3.org/1999/xlink" xlink:title="maximum likelihood" xlink:type="simple">ML</abbrev> equal to or greater than 70% and posterior probability values greater than 0.95 from BYPP analysis labelled on the nodes. Strains of the newly described species are in red, while type strains are in bold.</p></caption><graphic xmlns:xlink="http://www.w3.org/1999/xlink" xlink:href="mycokeys-130-001-g001.jpg" id="oo_1564012.jpg" position="float" orientation="portrait" xlink:type="simple"><uri content-type="original_file" xlink:type="simple">https://binary.pensoft.net/fig/1564012</uri></graphic></fig></tp:treatment-sec><ref-list><ref id="B123"><mixed-citation xmlns:xlink="http://www.w3.org/1999/xlink" xlink:type="simple">Zhang X, Dai D, Du T, Karunarathna SC, Tibpromma S (2023c) Morpho-phylogeny characterization of <italic><tp:taxon-name><tp:taxon-name-part taxon-name-part-type="genus">Linocarpon</tp:taxon-name-part> <tp:taxon-name-part taxon-name-part-type="species">bambusina</tp:taxon-name-part></tp:taxon-name></italic> sp. nov. (<tp:taxon-name><tp:taxon-name-part taxon-name-part-type="family">Linocarpaceae</tp:taxon-name-part></tp:taxon-name>, <tp:taxon-name><tp:taxon-name-part taxon-name-part-type="order">Chaetosphaeriales</tp:taxon-name-part></tp:taxon-name>) associated with bamboo in Yunnan Province, China. Phytotaxa 584(2): 89–103. <ext-link xlink:href="10.11646/phytotaxa.584.2.2" ext-link-type="doi" xlink:type="simple">https://doi.org/10.11646/phytotaxa.584.2.2</ext-link></mixed-citation></ref><ref id="B56"><mixed-citation xmlns:xlink="http://www.w3.org/1999/xlink" xlink:type="simple">Luo X, Lu C, Habib K, Ren Y, Jin Y, Li W, Lu P, Kang Y, Shen X, Al-Shwaiman HA, Elgorban AM, Wijayawardene NN, Chen Y, Li Q (2025) New species of <italic><tp:taxon-name><tp:taxon-name-part taxon-name-part-type="genus">Vamsapriya</tp:taxon-name-part></tp:taxon-name></italic> (<tp:taxon-name><tp:taxon-name-part taxon-name-part-type="family">Vamsapriyaceae</tp:taxon-name-part></tp:taxon-name>, <tp:taxon-name><tp:taxon-name-part taxon-name-part-type="order">Xylariales</tp:taxon-name-part></tp:taxon-name>) and <italic><tp:taxon-name><tp:taxon-name-part taxon-name-part-type="genus">Neolinocarpon</tp:taxon-name-part></tp:taxon-name></italic> (<tp:taxon-name><tp:taxon-name-part taxon-name-part-type="family">Linocarpaceae</tp:taxon-name-part></tp:taxon-name>, <tp:taxon-name><tp:taxon-name-part taxon-name-part-type="order">Chaetosphaeriales</tp:taxon-name-part></tp:taxon-name>) from Yunnan, China. MycoKeys 120: 173–192. <ext-link xlink:href="10.3897/mycokeys.120.156619" ext-link-type="doi" xlink:type="simple">https://doi.org/10.3897/mycokeys.120.156619</ext-link></mixed-citation></ref><ref id="B33"><mixed-citation xmlns:xlink="http://www.w3.org/1999/xlink" xlink:type="simple">Habib K, Li WH, Ren YL, Liu LL, Lu CT, Zhang QF, Yao ZQ, Luo XY, Zhou X, Zeng WY, Kang YQ, Shen XC, Wijayawardene NN, Elgorban AM, Al-Rejaie S, Li QR (2025) Exploration of ascomycetous fungi revealing novel taxa in Southwestern China. Mycosphere: Journal of Fungal Biology 16(1): 1412–1529. <ext-link xlink:href="10.5943/mycosphere/16/1/9" ext-link-type="doi" xlink:type="simple">https://doi.org/10.5943/mycosphere/16/1/9</ext-link></mixed-citation></ref><ref id="B37"><mixed-citation xmlns:xlink="http://www.w3.org/1999/xlink" xlink:type="simple">Hyde KD (1992) <tp:taxon-name><tp:taxon-name-part taxon-name-part-type="kingdom">Fungi</tp:taxon-name-part></tp:taxon-name> from decaying intertidal fronds of <italic><tp:taxon-name><tp:taxon-name-part taxon-name-part-type="genus">Nypa</tp:taxon-name-part> <tp:taxon-name-part taxon-name-part-type="species">fruticans</tp:taxon-name-part></tp:taxon-name></italic>, including three new genera and four new species. Botanical Journal of the Linnean Society 110: 95–110. <ext-link xlink:href="10.1111/j.1095-8339.1992.tb00284.x" ext-link-type="doi" xlink:type="simple">https://doi.org/10.1111/j.1095-8339.1992.tb00284.x</ext-link></mixed-citation></ref><ref id="B45"><mixed-citation xmlns:xlink="http://www.w3.org/1999/xlink" xlink:type="simple">Index Fungorum (2026) Index Fungorum. <ext-link xlink:href="http://www.indexfungorum.org/Names/Names.asp" ext-link-type="uri" xlink:type="simple">http://www.indexfungorum.org/Names/Names.asp</ext-link> [Accessed on 31<sup>st</sup> January 2026]</mixed-citation></ref><ref id="B120"><mixed-citation xmlns:xlink="http://www.w3.org/1999/xlink" xlink:type="simple">Zhang ZF, Zhou SY, Eurwilaichitr L, Ingsriswang S, Raza M, Chen Q, Zhao P, Liu F, Cai L (2021) Culturable mycobiota from Karst caves in China II, with descriptions of 33 new species. Fungal Diversity 106: 29–136. <ext-link xlink:href="10.1007/s13225-020-00453-7" ext-link-type="doi" xlink:type="simple">https://doi.org/10.1007/s13225-020-00453-7</ext-link></mixed-citation></ref><ref id="B96"><mixed-citation xmlns:xlink="http://www.w3.org/1999/xlink" xlink:type="simple">Senwanna C, Phookamsak R, Bahkali AH, Elgorban AM, Cheewangkoon R, Hyde KD (2018) <italic><tp:taxon-name><tp:taxon-name-part taxon-name-part-type="genus">Neolinocarpon</tp:taxon-name-part> <tp:taxon-name-part taxon-name-part-type="species">phayaoense</tp:taxon-name-part></tp:taxon-name></italic> sp. nov.(<tp:taxon-name><tp:taxon-name-part taxon-name-part-type="family">Linocarpaceae</tp:taxon-name-part></tp:taxon-name>) from Thailand. Phytotaxa 362(1): 77–86. <ext-link xlink:href="10.11646/phytotaxa.362.1.6" ext-link-type="doi" xlink:type="simple">https://doi.org/10.11646/phytotaxa.362.1.6</ext-link></mixed-citation></ref><ref id="B39"><mixed-citation xmlns:xlink="http://www.w3.org/1999/xlink" xlink:type="simple">Hyde KD, Taylor JE, Fröhlich J (1998) <tp:taxon-name><tp:taxon-name-part taxon-name-part-type="kingdom">Fungi</tp:taxon-name-part></tp:taxon-name> from palms. XXXIV. The genus <italic><tp:taxon-name><tp:taxon-name-part taxon-name-part-type="genus">Neolinocarpon</tp:taxon-name-part></tp:taxon-name></italic> with five new species and one new combination. Fungal Diversity 1: 115–131.</mixed-citation></ref><ref id="B50"><mixed-citation xmlns:xlink="http://www.w3.org/1999/xlink" xlink:type="simple">Konta S, Hongsanan S, Eungwanichayapant PD, Liu JK, Jeewon R, Hyde KD, Maharachchikumbura SSN, Boonmee S (2017) <italic><tp:taxon-name><tp:taxon-name-part taxon-name-part-type="genus">Leptosporella</tp:taxon-name-part></tp:taxon-name></italic> (<tp:taxon-name><tp:taxon-name-part taxon-name-part-type="family">Leptosporellaceae</tp:taxon-name-part></tp:taxon-name> fam. nov.) and <italic><tp:taxon-name><tp:taxon-name-part taxon-name-part-type="genus">Linocarpon</tp:taxon-name-part></tp:taxon-name></italic> and <italic><tp:taxon-name><tp:taxon-name-part taxon-name-part-type="genus">Neolinocarpon</tp:taxon-name-part></tp:taxon-name></italic> (<tp:taxon-name><tp:taxon-name-part taxon-name-part-type="family">Linocarpaceae</tp:taxon-name-part></tp:taxon-name> fam. nov.) are accommodated in <tp:taxon-name><tp:taxon-name-part taxon-name-part-type="order">Chaetosphaeriales</tp:taxon-name-part></tp:taxon-name>. Mycosphere: Journal of Fungal Biology 8(10): 1943–1974. <ext-link xlink:href="10.5943/mycosphere/8/10/16" ext-link-type="doi" xlink:type="simple">https://doi.org/10.5943/mycosphere/8/10/16</ext-link></mixed-citation></ref><ref id="B38"><mixed-citation xmlns:xlink="http://www.w3.org/1999/xlink" xlink:type="simple">Hyde KD, Alias SA (1999) <italic><tp:taxon-name><tp:taxon-name-part taxon-name-part-type="genus">Linocarpon</tp:taxon-name-part> <tp:taxon-name-part taxon-name-part-type="species">angustatum</tp:taxon-name-part></tp:taxon-name></italic> sp. nov., and <italic><tp:taxon-name><tp:taxon-name-part taxon-name-part-type="genus">Neolinocarpon</tp:taxon-name-part> <tp:taxon-name-part taxon-name-part-type="species">nypicola</tp:taxon-name-part></tp:taxon-name></italic> sp. nov. from petioles of <italic><tp:taxon-name><tp:taxon-name-part taxon-name-part-type="genus">Nypa</tp:taxon-name-part> <tp:taxon-name-part taxon-name-part-type="species">fruticans</tp:taxon-name-part></tp:taxon-name></italic>, and a list of fungi from aerial parts of this host. Mycoscience 40: 145–149. <ext-link xlink:href="10.1007/BF02464293" ext-link-type="doi" xlink:type="simple">https://doi.org/10.1007/BF02464293</ext-link></mixed-citation></ref><ref id="B5"><mixed-citation xmlns:xlink="http://www.w3.org/1999/xlink" xlink:type="simple">Bhilabutra W, Lumyong S, Jeewon R, McKenzie EHC, Hyde KD (2006) <italic><tp:taxon-name><tp:taxon-name-part taxon-name-part-type="genus">Neolinocarpon</tp:taxon-name-part> <tp:taxon-name-part taxon-name-part-type="species">penniseti</tp:taxon-name-part></tp:taxon-name></italic> sp. nov. on the grass <italic><tp:taxon-name><tp:taxon-name-part taxon-name-part-type="genus">Pennisetum</tp:taxon-name-part> <tp:taxon-name-part taxon-name-part-type="species">purpureum</tp:taxon-name-part></tp:taxon-name></italic> (<tp:taxon-name><tp:taxon-name-part taxon-name-part-type="family">Poaceae</tp:taxon-name-part></tp:taxon-name>). Cryptogamie. Mycologie 27(4): 1–6.</mixed-citation></ref><ref id="B105"><mixed-citation xmlns:xlink="http://www.w3.org/1999/xlink" xlink:type="simple">Vitoria NS, Cavalcanti MA, dos Santos CD, Pereira J, Bezerra JL (2013) <italic><tp:taxon-name><tp:taxon-name-part taxon-name-part-type="genus">Neolinocarpon</tp:taxon-name-part> <tp:taxon-name-part taxon-name-part-type="species">attaleae</tp:taxon-name-part></tp:taxon-name></italic> sp. nov. on <italic><tp:taxon-name><tp:taxon-name-part taxon-name-part-type="genus">Attalea</tp:taxon-name-part> <tp:taxon-name-part taxon-name-part-type="species">funifera</tp:taxon-name-part></tp:taxon-name></italic> (<tp:taxon-name><tp:taxon-name-part taxon-name-part-type="family">Arecaceae</tp:taxon-name-part></tp:taxon-name>) from Brazil. Mycotaxon 123: 141–145. <ext-link xlink:href="10.5248/123.141" ext-link-type="doi" xlink:type="simple">https://doi.org/10.5248/123.141</ext-link></mixed-citation></ref></ref-list></tp:taxon-treatment>
