# Supplementary material for: Taxonomy and phylogeny of saprobic Sordariomycetes (Ascomycota) from woody litter in terrestrial ecosystems of Yunnan Province, China
Source: MycoKeys. 2026 Mar 18;130:1–49. doi: 10.3897/mycokeys.130.181430 (PMC13019349; doi:10.3897/mycokeys.130.181430)
Supplement: XML Treatment for Neoleptosporellaceae [file mycokeys.130.181430-treatment9.xml]

<!DOCTYPE tp:taxon-treatment
  PUBLIC "-//TaxonX//DTD Taxonomic Treatment Publishing DTD v0 20100105//EN" "tax-treatment-NSO.dtd">
<tp:taxon-treatment xmlns:tp="http://www.plazi.org/taxpub"><tp:treatment-meta><kwd-group><label>Taxon classification</label><kwd>
                  <named-content content-type="kingdom">Fungi</named-content>
                </kwd><kwd>
                  <named-content content-type="order">Thyridiales</named-content>
                </kwd><kwd>
                  <named-content content-type="family">Neoleptosporellaceae</named-content>
                </kwd></kwd-group><mixed-citation publication-type="journal"><person-group><name><surname>Ren</surname><given-names>Guang-Cong</given-names></name><name><surname>Wanasinghe</surname><given-names>Dhanushka</given-names></name><name><surname>Gui</surname><given-names>Heng</given-names></name><name><surname>Zhou</surname><given-names>Zu-Yi</given-names></name><name><surname>Shi</surname><given-names>Xian</given-names></name><name><surname>Faraj</surname><given-names>Turki Kh.</given-names></name><name><surname>Dong</surname><given-names>Kai-Xuan</given-names></name></person-group><article-title>Taxonomy and phylogeny of saprobic <tp:taxon-name><tp:taxon-name-part taxon-name-part-type="class" reg="Sordariomycetes">Sordariomycetes</tp:taxon-name-part></tp:taxon-name> (<tp:taxon-name><tp:taxon-name-part taxon-name-part-type="phylum" reg="Ascomycota">Ascomycota</tp:taxon-name-part></tp:taxon-name>) from woody litter in terrestrial ecosystems of Yunnan Province, China</article-title><source>MycoKeys</source><day>18</day><month>03</month><year>2026</year><volume>130</volume><fpage>1</fpage><lpage>49</lpage><pub-id pub-id-type="doi">10.3897/mycokeys.130.181430</pub-id></mixed-citation></tp:treatment-meta><tp:nomenclature><tp:taxon-name><object-id xmlns:xlink="http://www.w3.org/1999/xlink" content-type="arpha" xlink:type="simple">06947581-5007-56CA-8A65-37870853FD73</object-id>
                        		<tp:taxon-name-part taxon-name-part-type="family" reg="Neoleptosporellaceae">Neoleptosporellaceae</tp:taxon-name-part>
                        	</tp:taxon-name><tp:taxon-authority>J.F. Zhang, Y.Y. Chen &amp; Jian K. Liu, Fungal Diversity 122: 110 (2023)</tp:taxon-authority></tp:nomenclature><tp:treatment-sec sec-type="Notes"><title>Notes.</title><p><tp:taxon-name><tp:taxon-name-part taxon-name-part-type="family" reg="Neoleptosporellaceae">Neoleptosporellaceae</tp:taxon-name-part></tp:taxon-name> was introduced by <xref ref-type="bibr" rid="B121">Zhang et al. (2023a)</xref> to accommodate <italic><tp:taxon-name><tp:taxon-name-part taxon-name-part-type="genus" reg="Neoleptosporella">Neoleptosporella</tp:taxon-name-part></tp:taxon-name></italic> as the type genus. Members of <tp:taxon-name><tp:taxon-name-part taxon-name-part-type="family" reg="Neoleptosporellaceae">Neoleptosporellaceae</tp:taxon-name-part></tp:taxon-name> are saprobes and they are reported on various plant hosts in tropical and temperate regions (<xref ref-type="bibr" rid="B73">Phukhamsakda et al. 2020</xref>; <xref ref-type="bibr" rid="B41">Hyde et al. 2020a</xref>; <xref ref-type="bibr" rid="B121">Zhang et al. 2023a</xref>, <xref ref-type="bibr" rid="B124">2024</xref>). The sexual morph is characterized by solitary and immersed, brown to black, coriaceous, and subglobose to depressed globose ascomata, the asci remain unitunicate and broadly cylindrical, possessing a pedicellate form along with a J-, wedge-shaped, subapical ring. The ascospores are fasciculate, fusiform, C-shaped, or sigmoid configurations, non-septate, with acute ends and a guttulate appearance (<xref ref-type="bibr" rid="B121">Zhang et al. 2023a</xref>). The asexual morph of the family has not been observed.</p></tp:treatment-sec><ref-list><ref id="B121"><mixed-citation xmlns:xlink="http://www.w3.org/1999/xlink" xlink:type="simple">Zhang X, Dai DQ, Du TY, Karunarathna SC, Tibpromma S (2023a) Morpho-phylogeny characterization of <italic><tp:taxon-name><tp:taxon-name-part taxon-name-part-type="genus">Linocarpon</tp:taxon-name-part> <tp:taxon-name-part taxon-name-part-type="species">bambusina</tp:taxon-name-part></tp:taxon-name></italic> sp. nov. (<tp:taxon-name><tp:taxon-name-part taxon-name-part-type="family">Linocarpaceae</tp:taxon-name-part></tp:taxon-name>, <tp:taxon-name><tp:taxon-name-part taxon-name-part-type="order">Chaetosphaeriales</tp:taxon-name-part></tp:taxon-name>) associated with bamboo in Yunnan Province, China. Phytotaxa 584(2): 89–103. <ext-link xlink:href="10.5281/zenodo.7646433" ext-link-type="doi" xlink:type="simple">https://doi.org/10.5281/zenodo.7646433</ext-link></mixed-citation></ref><ref id="B73"><mixed-citation xmlns:xlink="http://www.w3.org/1999/xlink" xlink:type="simple">Phukhamsakda C, McKenzie EHC, Phillips AJL, Jones EBG, Bhat DJ, Stadler M, Bhunjun C, Wanasinghe DN, Thongbai B, Camporesi E, Ertz D, Jayawardena RS, Perera RH, Ekanayake AH, Tibpromma S, Doilom M, Xy JC, Hyde KD (2020) Microfungi associated with <italic><tp:taxon-name><tp:taxon-name-part taxon-name-part-type="genus">Clematis</tp:taxon-name-part></tp:taxon-name></italic> (<tp:taxon-name><tp:taxon-name-part taxon-name-part-type="family">Ranunculaceae</tp:taxon-name-part></tp:taxon-name>) with an integrated approach to delimiting species boundaries. Fungal Diversity 102: 1–203. <ext-link xlink:href="10.1007/s13225-020-00448-4" ext-link-type="doi" xlink:type="simple">https://doi.org/10.1007/s13225-020-00448-4</ext-link></mixed-citation></ref><ref id="B41"><mixed-citation xmlns:xlink="http://www.w3.org/1999/xlink" xlink:type="simple">Hyde KD, Dong Y, Phookamsak R, Jeewon R, Bhat DJ, Jones EBG, Liu NG, Abeywickrama PD, Mapook A, Wei DP, Perera RH, Manawasinghe IS, Pem D, Bundhun D, Karunarathna A, Ekanayaka AH, Bao DF, Li JF, Samarakoon MC, Chaiwan N, Lin CG, Phutthacharoen K, Zhang SN, Senanayake IC, Goonasekara ID, Thambugala KM, Phukhamsakda C, Tennakoon DS, Jiang HB, Yang J, Zeng M, Huanraluek N, Liu JK, Wijesinghe SN, Tian Q, Tibpromma S, Brahmanage RS, Boonmee S, Huang SK, Thiyagaraja V, Lu YZ, Jayawardena RS, Dong W, Yang EF, Singh SK, Singh SM, Rana S, Lad SS, Anand G, Devadatha B, Niranjan M, Sarma VV, Liimatainen K, Aguirre-Hudson B, Niskanen T, Overall A, Alvarenga RLM, Gibertoni TB, Pfiegler WP, Horváth E, Imre A, Alves AL, da Silva Santos AC, Tiago PV, Bulgakov TS, Wanasinghe DN, Bahkali AH, Doilom M, Elgorban AM, Maharachchikumbura SSN, Rajeshkumar KC, Haelewaters D, Mortimer PE, Zhao Q, Lumyong S, Xu JC, Sheng J (2020a) Fungal Diversity notes 1151–1276: Taxonomic and phylogenetic contributions on genera and species of fungal taxa. Fungal Diversity 100: 5–277. <ext-link xlink:href="10.1007/s13225-020-00439-5" ext-link-type="doi" xlink:type="simple">https://doi.org/10.1007/s13225-020-00439-5</ext-link></mixed-citation></ref><ref id="B124"><mixed-citation xmlns:xlink="http://www.w3.org/1999/xlink" xlink:type="simple">Zhang SN, Hyde KD, Jones EBG, Yu XD, Cheewangkoon R, Liu JK (2024) Current insights into palm fungi with emphasis on taxonomy and phylogeny. Fungal Diversity 127(1): 55–301. <ext-link xlink:href="10.1007/s13225-024-00536-9" ext-link-type="doi" xlink:type="simple">https://doi.org/10.1007/s13225-024-00536-9</ext-link></mixed-citation></ref></ref-list></tp:taxon-treatment>
