# Supplementary material for: Taxonomy and phylogeny of saprobic Sordariomycetes (Ascomycota) from woody litter in terrestrial ecosystems of Yunnan Province, China
Source: MycoKeys. 2026 Mar 18;130:1–49. doi: 10.3897/mycokeys.130.181430 (PMC13019349; doi:10.3897/mycokeys.130.181430)
Supplement: XML Treatment for Neoleptosporella camporesiana [file mycokeys.130.181430-treatment10.xml]

<!DOCTYPE tp:taxon-treatment
  PUBLIC "-//TaxonX//DTD Taxonomic Treatment Publishing DTD v0 20100105//EN" "tax-treatment-NSO.dtd">
<tp:taxon-treatment xmlns:tp="http://www.plazi.org/taxpub"><tp:treatment-meta><kwd-group><label>Taxon classification</label><kwd>
                  <named-content content-type="kingdom">Fungi</named-content>
                </kwd><kwd>
                  <named-content content-type="order">Thyridiales</named-content>
                </kwd><kwd>
                  <named-content content-type="family">Neoleptosporellaceae</named-content>
                </kwd></kwd-group><mixed-citation publication-type="journal"><person-group><name><surname>Ren</surname><given-names>Guang-Cong</given-names></name><name><surname>Wanasinghe</surname><given-names>Dhanushka</given-names></name><name><surname>Gui</surname><given-names>Heng</given-names></name><name><surname>Zhou</surname><given-names>Zu-Yi</given-names></name><name><surname>Shi</surname><given-names>Xian</given-names></name><name><surname>Faraj</surname><given-names>Turki Kh.</given-names></name><name><surname>Dong</surname><given-names>Kai-Xuan</given-names></name></person-group><article-title>Taxonomy and phylogeny of saprobic <tp:taxon-name><tp:taxon-name-part taxon-name-part-type="class" reg="Sordariomycetes">Sordariomycetes</tp:taxon-name-part></tp:taxon-name> (<tp:taxon-name><tp:taxon-name-part taxon-name-part-type="phylum" reg="Ascomycota">Ascomycota</tp:taxon-name-part></tp:taxon-name>) from woody litter in terrestrial ecosystems of Yunnan Province, China</article-title><source>MycoKeys</source><day>18</day><month>03</month><year>2026</year><volume>130</volume><fpage>1</fpage><lpage>49</lpage><pub-id pub-id-type="doi">10.3897/mycokeys.130.181430</pub-id></mixed-citation></tp:treatment-meta><tp:nomenclature><tp:taxon-name><object-id xmlns:xlink="http://www.w3.org/1999/xlink" content-type="arpha" xlink:type="simple">988DDEAB-E08B-5D37-B655-FE2DC1B81529</object-id>
                        		<tp:taxon-name-part taxon-name-part-type="genus" reg="Neoleptosporella">Neoleptosporella</tp:taxon-name-part> <tp:taxon-name-part taxon-name-part-type="species" reg="camporesiana">camporesiana</tp:taxon-name-part>
                        	
                        		<object-id xmlns:xlink="http://www.w3.org/1999/xlink" xlink:type="simple">Index Fungorum: IF556898</object-id>
                        		<object-id xmlns:xlink="http://www.w3.org/1999/xlink" xlink:type="simple">Facesoffungi Number: FoF06962</object-id>
                        	</tp:taxon-name><tp:taxon-authority>R.H. Perera &amp; K.D. Hyde, Fungal Diversity 100: 219 (2020)</tp:taxon-authority><xref ref-type="fig" rid="F8">Fig. 9</xref></tp:nomenclature><tp:treatment-sec sec-type="Description"><title>Description.</title><p><bold><italic>Saprobic</italic></bold> on dead woody twigs. <bold>Sexual morph</bold>: Appearing as shiny black, raised dome-shaped spots, with a central short papilla. <bold><italic>Ascomata</italic></bold> 180–250 μm high, 195–300 μm diam. (x̄ = 220 × 250 μm, n = 5), solitary or aggregated, immersed beneath small clypeus appearing as a disc around the neck, uni-loculate, subglobose to depressed globose, ostiolate. <bold><italic>Peridium</italic></bold> 6–10 μm wide, outer cells fused with the host epidermal cells, composed of dark brown cells of <bold><italic>textura angularis</italic></bold>. <bold><italic>Paraphyses</italic></bold> 3–7 µm diam., hyaline, branched, septate. <bold><italic>Asci</italic></bold> 75–100 × 7–9 μm (x̄ = 82 × 8 μm, n = 20), 8-spored, unitunicate, cylindrical, short pedicellate, apex rounded with a wedge-shaped, J- apical ring. <bold><italic>Ascospores</italic></bold> 60–74 × 2.1–2.6 μm (x̄ = 58 × 2.3 μm, n = 30), fasciculate, parallel becoming spiral at maturity, fliform, straight or curved, hyaline, aseptate, rounded at the apex, pointed at the base, smooth-walled, without append ages. <bold>Asexual morph</bold>: Undetermined.</p><fig id="F8" position="float" orientation="portrait"><object-id xmlns:xlink="http://www.w3.org/1999/xlink" content-type="doi" xlink:type="simple">10.3897/mycokeys.130.181430.figure9</object-id><object-id xmlns:xlink="http://www.w3.org/1999/xlink" content-type="arpha" xlink:type="simple">F2168B6E-BA4E-5447-9DFC-4DDA6E2823E5</object-id><label>Figure 9.</label><caption><p><italic><tp:taxon-name><tp:taxon-name-part taxon-name-part-type="genus" reg="Neoleptosporella">Neoleptosporella</tp:taxon-name-part> <tp:taxon-name-part taxon-name-part-type="species" reg="camporesiana">camporesiana</tp:taxon-name-part></tp:taxon-name></italic> (<abbrev xmlns:xlink="http://www.w3.org/1999/xlink" content-type="institution" xlink:title="Cryptogams Kunming Institute of Botany, Academia Sinica" xlink:type="simple">HKAS</abbrev> 122885). <bold>a, b</bold>. Appearance of ascomata on host substrate; <bold>c</bold>. Section of ascoma; <bold>d</bold>. Peridium; <bold>e</bold>. Pseudoparaphyses; <bold>f–i</bold>. Asci; <bold>j–l</bold>. Ascospores; <bold>m, n</bold>. Culture characters on PDA (<bold>m</bold> from above; <bold>n</bold> from below). Scale bars: 100 μm (<bold>c</bold>); 20 μm (<bold>d</bold>); 10 μm (<bold>e</bold>); 20 μm (<bold>f–l</bold>); 20 mm (<bold>m, n</bold>).</p></caption><graphic xmlns:xlink="http://www.w3.org/1999/xlink" xlink:href="mycokeys-130-001-g009.jpg" id="oo_1564020.jpg" position="float" orientation="portrait" xlink:type="simple"><uri content-type="original_file" xlink:type="simple">https://binary.pensoft.net/fig/1564020</uri></graphic></fig></tp:treatment-sec><tp:treatment-sec sec-type="Culture characteristics"><title>Culture characteristics.</title><p>Ascospores germinating on PDA within 24 h at room temperature (25 °C). Colonies on PDA, reaching 30–40 mm diameter after one week at 20–25 °C, mycelia superficial, circular, flat, fimbriate, entire edge, white; reverse, white.</p></tp:treatment-sec><tp:treatment-sec sec-type="Material examined"><title>Material examined.</title><p>China • Yunnan Province, Lincang (<named-content xmlns:xlink="http://www.w3.org/1999/xlink" content-type="dwc:verbatimCoordinates" xlink:type="simple">24°5'30"N, 100°5'33"E</named-content>, elevation: 1557.49 m), on dead woody twigs of <italic><tp:taxon-name><tp:taxon-name-part taxon-name-part-type="genus" reg="Castanopsis">Castanopsis</tp:taxon-name-part> <tp:taxon-name-part taxon-name-part-type="species" reg="mekongensis">mekongensis</tp:taxon-name-part></tp:taxon-name></italic> (<tp:taxon-name><tp:taxon-name-part taxon-name-part-type="family" reg="Fagaceae">Fagaceae</tp:taxon-name-part></tp:taxon-name>), 12 July 2020, G.C. Ren, LC40 (<abbrev xmlns:xlink="http://www.w3.org/1999/xlink" content-type="institution" xlink:title="Cryptogams Kunming Institute of Botany, Academia Sinica" xlink:type="simple">HKAS</abbrev> 122881), living culture <abbrev xmlns:xlink="http://www.w3.org/1999/xlink" content-type="institution" xlink:title="Kunming Institute of Botany Culture Collection" xlink:type="simple">KUNCC</abbrev> 21-0612; • <italic>ibid</italic>., Xianggelila, tacheng (<named-content xmlns:xlink="http://www.w3.org/1999/xlink" content-type="dwc:verbatimCoordinates" xlink:type="simple">27°25'30"N, 99°50'44"E</named-content>, elevation: 3190 m), on dead woody twigs of <italic><tp:taxon-name><tp:taxon-name-part taxon-name-part-type="genus" reg="Sorbus">Sorbus</tp:taxon-name-part> <tp:taxon-name-part taxon-name-part-type="species" reg="rehderiana">rehderiana</tp:taxon-name-part></tp:taxon-name></italic> (<tp:taxon-name><tp:taxon-name-part taxon-name-part-type="family" reg="Rosaceae">Rosaceae</tp:taxon-name-part></tp:taxon-name>), 1 September 2020, G.C. Ren, T709 (<abbrev xmlns:xlink="http://www.w3.org/1999/xlink" content-type="institution" xlink:title="Cryptogams Kunming Institute of Botany, Academia Sinica" xlink:type="simple">HKAS</abbrev> 122885), living culture <abbrev xmlns:xlink="http://www.w3.org/1999/xlink" content-type="institution" xlink:title="Kunming Institute of Botany Culture Collection" xlink:type="simple">KUNCC</abbrev> 21-0655.</p></tp:treatment-sec><tp:treatment-sec sec-type="Known distribution and hosts"><title>Known distribution and hosts.</title><p>Thailand (<xref ref-type="bibr" rid="B41">Hyde et al. 2020a</xref>; <xref ref-type="bibr" rid="B73">Phukhamsakda et al. 2020</xref>; <xref ref-type="bibr" rid="B10">Chaiwan et al. 2021</xref>), China (<xref ref-type="bibr" rid="B60">Manawasinghe et al. 2022</xref>; <xref ref-type="bibr" rid="B15">Chethana et al. 2023</xref>; this study). On dead stems of <italic><tp:taxon-name><tp:taxon-name-part taxon-name-part-type="genus" reg="Clematis">Clematis</tp:taxon-name-part> <tp:taxon-name-part taxon-name-part-type="species" reg="subumbellata">subumbellata</tp:taxon-name-part></tp:taxon-name></italic> (<xref ref-type="bibr" rid="B73">Phukhamsakda et al. 2020</xref>), dead branch of an unidentified plant (<xref ref-type="bibr" rid="B41">Hyde et al. 2020a</xref>; <xref ref-type="bibr" rid="B15">Chethana et al. 2023</xref>), dead stem of <italic><tp:taxon-name><tp:taxon-name-part taxon-name-part-type="genus" reg="Heteropanax">Heteropanax</tp:taxon-name-part> <tp:taxon-name-part taxon-name-part-type="species" reg="fragrans">fragrans</tp:taxon-name-part></tp:taxon-name></italic> (<xref ref-type="bibr" rid="B60">Manawasinghe et al. 2022</xref>) and <italic><tp:taxon-name><tp:taxon-name-part taxon-name-part-type="genus" reg="Dracaena">Dracaena</tp:taxon-name-part></tp:taxon-name></italic> sp. (<xref ref-type="bibr" rid="B46">Jayasiri et al. 2015</xref>), on dead woody twigs of <italic><tp:taxon-name><tp:taxon-name-part taxon-name-part-type="genus" reg="Castanopsis">Castanopsis</tp:taxon-name-part> <tp:taxon-name-part taxon-name-part-type="species" reg="mekongensis">mekongensis</tp:taxon-name-part></tp:taxon-name></italic> (<tp:taxon-name><tp:taxon-name-part taxon-name-part-type="family" reg="Fagaceae">Fagaceae</tp:taxon-name-part></tp:taxon-name>) and <italic><tp:taxon-name><tp:taxon-name-part taxon-name-part-type="genus" reg="Sorbus">Sorbus</tp:taxon-name-part> <tp:taxon-name-part taxon-name-part-type="species" reg="rehderiana">rehderiana</tp:taxon-name-part></tp:taxon-name></italic> (<tp:taxon-name><tp:taxon-name-part taxon-name-part-type="family" reg="Rosaceae">Rosaceae</tp:taxon-name-part></tp:taxon-name>) (This study).</p></tp:treatment-sec><tp:treatment-sec sec-type="GenBank numbers"><title>GenBank numbers.</title><p><abbrev xmlns:xlink="http://www.w3.org/1999/xlink" content-type="institution" xlink:title="Kunming Institute of Botany Culture Collection" xlink:type="simple">KUNCC</abbrev> 21-0612: <abbrev xmlns:xlink="http://www.w3.org/1999/xlink" xlink:title="internal transcribed spacer region" xlink:type="simple">ITS</abbrev>: <ext-link xmlns:xlink="http://www.w3.org/1999/xlink" xlink:href="PX568861" ext-link-type="gen" xlink:type="simple">PX568861</ext-link>, <abbrev xmlns:xlink="http://www.w3.org/1999/xlink" xlink:title="large subunit nuclear ribosomal" xlink:type="simple">LSU</abbrev>: <ext-link xmlns:xlink="http://www.w3.org/1999/xlink" xlink:href="PX473153" ext-link-type="gen" xlink:type="simple">PX473153</ext-link>, <abbrev xmlns:xlink="http://www.w3.org/1999/xlink" xlink:title="small subunit ribosomal RNA" xlink:type="simple">SSU</abbrev>: <ext-link xmlns:xlink="http://www.w3.org/1999/xlink" xlink:href="PX583843" ext-link-type="gen" xlink:type="simple">PX583843</ext-link>, <italic>tef</italic>1-α: <ext-link xmlns:xlink="http://www.w3.org/1999/xlink" xlink:href="PX521733" ext-link-type="gen" xlink:type="simple">PX521733</ext-link>. <abbrev xmlns:xlink="http://www.w3.org/1999/xlink" content-type="institution" xlink:title="Kunming Institute of Botany Culture Collection" xlink:type="simple">KUNCC</abbrev> 21-0655: <abbrev xmlns:xlink="http://www.w3.org/1999/xlink" xlink:title="internal transcribed spacer region" xlink:type="simple">ITS</abbrev>: <ext-link xmlns:xlink="http://www.w3.org/1999/xlink" xlink:href="PX568862" ext-link-type="gen" xlink:type="simple">PX568862</ext-link>, <abbrev xmlns:xlink="http://www.w3.org/1999/xlink" xlink:title="large subunit nuclear ribosomal" xlink:type="simple">LSU</abbrev>: <ext-link xmlns:xlink="http://www.w3.org/1999/xlink" xlink:href="PX473154" ext-link-type="gen" xlink:type="simple">PX473154</ext-link>, <italic>tef</italic>1-α: <ext-link xmlns:xlink="http://www.w3.org/1999/xlink" xlink:href="PX521734" ext-link-type="gen" xlink:type="simple">PX521734</ext-link>.</p></tp:treatment-sec><tp:treatment-sec sec-type="Notes"><title>Notes.</title><p><italic><tp:taxon-name><tp:taxon-name-part taxon-name-part-type="genus" reg="Neoleptosporella">Neoleptosporella</tp:taxon-name-part></tp:taxon-name></italic> was proposed by <xref ref-type="bibr" rid="B73">Phukhamsakda et al. (2020)</xref> and typified with <italic><tp:taxon-name><tp:taxon-name-part taxon-name-part-type="genus" reg="Neoleptosporella">N.</tp:taxon-name-part> <tp:taxon-name-part taxon-name-part-type="species" reg="clematidis">clematidis</tp:taxon-name-part></tp:taxon-name></italic>. Four species are accepted in <italic><tp:taxon-name><tp:taxon-name-part taxon-name-part-type="genus" reg="Neoleptosporella">Neoleptosporella</tp:taxon-name-part></tp:taxon-name></italic>, <italic><tp:taxon-name><tp:taxon-name-part taxon-name-part-type="genus" reg="Neoleptosporella">Neoleptosporella</tp:taxon-name-part> <tp:taxon-name-part taxon-name-part-type="species" reg="camporesiana">camporesiana</tp:taxon-name-part></tp:taxon-name></italic>, <italic><tp:taxon-name><tp:taxon-name-part taxon-name-part-type="genus" reg="Neoleptosporella">N.</tp:taxon-name-part> <tp:taxon-name-part taxon-name-part-type="species" reg="clematidis">clematidis</tp:taxon-name-part></tp:taxon-name></italic>, <italic><tp:taxon-name><tp:taxon-name-part taxon-name-part-type="genus" reg="Neoleptosporella">N.</tp:taxon-name-part> <tp:taxon-name-part taxon-name-part-type="species" reg="fusiformispora">fusiformispora</tp:taxon-name-part></tp:taxon-name></italic>, <italic><tp:taxon-name><tp:taxon-name-part taxon-name-part-type="genus" reg="Neoleptosporella">N.</tp:taxon-name-part> <tp:taxon-name-part taxon-name-part-type="species" reg="palmae">palmae</tp:taxon-name-part></tp:taxon-name></italic> (<xref ref-type="bibr" rid="B41">Hyde et al. 2020a</xref>; <xref ref-type="bibr" rid="B73">Phukhamsakda et al. 2020</xref>; <xref ref-type="bibr" rid="B121">Zhang et al. 2023a</xref>; <xref ref-type="bibr" rid="B124">Zhang et al. 2024</xref>). According to the multi-gene phylogenetic analyses of combined <abbrev xmlns:xlink="http://www.w3.org/1999/xlink" xlink:title="small subunit ribosomal RNA" xlink:type="simple">SSU</abbrev>, <abbrev xmlns:xlink="http://www.w3.org/1999/xlink" xlink:title="large subunit nuclear ribosomal" xlink:type="simple">LSU</abbrev>, <abbrev xmlns:xlink="http://www.w3.org/1999/xlink" xlink:title="internal transcribed spacer region" xlink:type="simple">ITS</abbrev>, and <italic>tef</italic>1-α sequence dataset, our new isolates (<abbrev xmlns:xlink="http://www.w3.org/1999/xlink" content-type="institution" xlink:title="Kunming Institute of Botany Culture Collection" xlink:type="simple">KUNCC</abbrev> 21-0612, <abbrev xmlns:xlink="http://www.w3.org/1999/xlink" content-type="institution" xlink:title="Kunming Institute of Botany Culture Collection" xlink:type="simple">KUNCC</abbrev> 21-0655) nested with the strains of <italic><tp:taxon-name><tp:taxon-name-part taxon-name-part-type="genus" reg="Neoleptosporella">Neoleptosporella</tp:taxon-name-part> <tp:taxon-name-part taxon-name-part-type="species" reg="camporesiana">camporesiana</tp:taxon-name-part></tp:taxon-name></italic> (ZHKUCC 22-0218, MFLUCC 15-1016, Tak33) with 100% <abbrev xmlns:xlink="http://www.w3.org/1999/xlink" xlink:title="maximum likelihood" xlink:type="simple">ML</abbrev> and 1.00 BYPP bootstrap support (Fig. <xref ref-type="fig" rid="F6">7</xref>). Our collection is morphologically similar to <italic><tp:taxon-name><tp:taxon-name-part taxon-name-part-type="genus" reg="Neoleptosporella">Neoleptosporella</tp:taxon-name-part> <tp:taxon-name-part taxon-name-part-type="species" reg="camporesiana">camporesiana</tp:taxon-name-part></tp:taxon-name></italic> in having ascomata with black shiny ostioles, cylindrical asci with J- apical ring and filiform ascospores (<xref ref-type="bibr" rid="B41">Hyde et al. 2020a</xref>). Sequence comparison for the <abbrev xmlns:xlink="http://www.w3.org/1999/xlink" xlink:title="internal transcribed spacer region" xlink:type="simple">ITS</abbrev> and <italic>tef</italic>1-α region between our isolates (<abbrev xmlns:xlink="http://www.w3.org/1999/xlink" content-type="institution" xlink:title="Kunming Institute of Botany Culture Collection" xlink:type="simple">KUNCC</abbrev> 21-0612, <abbrev xmlns:xlink="http://www.w3.org/1999/xlink" content-type="institution" xlink:title="Kunming Institute of Botany Culture Collection" xlink:type="simple">KUNCC</abbrev> 21-0655) and <italic><tp:taxon-name><tp:taxon-name-part taxon-name-part-type="genus" reg="Neoleptosporella">Neoleptosporella</tp:taxon-name-part> <tp:taxon-name-part taxon-name-part-type="species" reg="camporesiana">camporesiana</tp:taxon-name-part></tp:taxon-name></italic> (MFLUCC 15-1016) showed no significant base pair differences. Therefore, we identified our taxon as a new host record of <italic><tp:taxon-name><tp:taxon-name-part taxon-name-part-type="genus" reg="Neoleptosporella">Neoleptosporella</tp:taxon-name-part> <tp:taxon-name-part taxon-name-part-type="species" reg="camporesiana">camporesiana</tp:taxon-name-part></tp:taxon-name></italic> from <italic><tp:taxon-name><tp:taxon-name-part taxon-name-part-type="genus" reg="Castanopsis">Castanopsis</tp:taxon-name-part> <tp:taxon-name-part taxon-name-part-type="species" reg="mekongensis">mekongensis</tp:taxon-name-part></tp:taxon-name></italic> (<tp:taxon-name><tp:taxon-name-part taxon-name-part-type="family" reg="Fagaceae">Fagaceae</tp:taxon-name-part></tp:taxon-name>) and <italic><tp:taxon-name><tp:taxon-name-part taxon-name-part-type="genus" reg="Sorbus">Sorbus</tp:taxon-name-part> <tp:taxon-name-part taxon-name-part-type="species" reg="rehderiana">rehderiana</tp:taxon-name-part></tp:taxon-name></italic> (<tp:taxon-name><tp:taxon-name-part taxon-name-part-type="family" reg="Rosaceae">Rosaceae</tp:taxon-name-part></tp:taxon-name>) in China.</p></tp:treatment-sec><tp:treatment-sec><!--Section generated to contain objects referenced in tp:taxon-treatment.--><fig id="F6" position="float" orientation="portrait"><object-id xmlns:xlink="http://www.w3.org/1999/xlink" content-type="doi" xlink:type="simple">10.3897/mycokeys.130.181430.figure7</object-id><object-id xmlns:xlink="http://www.w3.org/1999/xlink" content-type="arpha" xlink:type="simple">E2A94E20-27DA-562B-9AAB-81BF400A61AA</object-id><label>Figure 7.</label><caption><p>Phylogram generated from <abbrev xmlns:xlink="http://www.w3.org/1999/xlink" xlink:title="maximum likelihood" xlink:type="simple">ML</abbrev> analysis based on <abbrev xmlns:xlink="http://www.w3.org/1999/xlink" xlink:title="large subunit nuclear ribosomal" xlink:type="simple">LSU</abbrev>, <abbrev xmlns:xlink="http://www.w3.org/1999/xlink" xlink:title="internal transcribed spacer region" xlink:type="simple">ITS</abbrev>, ACT, <italic>tef</italic>1-α and TUB sequence data representing <tp:taxon-name><tp:taxon-name-part taxon-name-part-type="family" reg="Chaetothyriaceae">Chaetothyriaceae</tp:taxon-name-part></tp:taxon-name>, <tp:taxon-name><tp:taxon-name-part taxon-name-part-type="family" reg="Helminthosphaeriaceae">Helminthosphaeriaceae</tp:taxon-name-part></tp:taxon-name>, <tp:taxon-name><tp:taxon-name-part taxon-name-part-type="family" reg="Leptosporellaceae">Leptosporellaceae</tp:taxon-name-part></tp:taxon-name>, <tp:taxon-name><tp:taxon-name-part taxon-name-part-type="family" reg="Linocarpaceae">Linocarpaceae</tp:taxon-name-part></tp:taxon-name> and <tp:taxon-name><tp:taxon-name-part taxon-name-part-type="family" reg="Neoleptosporellaceae">Neoleptosporellaceae</tp:taxon-name-part></tp:taxon-name>. Related sequences are obtained following <xref ref-type="bibr" rid="B123">Zhang et al. (2023c)</xref>, <xref ref-type="bibr" rid="B56">Luo et al. (2025)</xref> and <xref ref-type="bibr" rid="B33">Habib et al. (2025)</xref>. Forty-six strains are included in the combined analyses, which comprise 2630 characters for <abbrev xmlns:xlink="http://www.w3.org/1999/xlink" xlink:title="small subunit ribosomal RNA" xlink:type="simple">SSU</abbrev>, <abbrev xmlns:xlink="http://www.w3.org/1999/xlink" xlink:title="large subunit nuclear ribosomal" xlink:type="simple">LSU</abbrev>, <abbrev xmlns:xlink="http://www.w3.org/1999/xlink" xlink:title="internal transcribed spacer region" xlink:type="simple">ITS</abbrev>, and <italic>tef</italic>1-α alignment. <italic><tp:taxon-name><tp:taxon-name-part taxon-name-part-type="genus" reg="Gelasinospora">Gelasinospora</tp:taxon-name-part> <tp:taxon-name-part taxon-name-part-type="species" reg="tetrasperma">tetrasperma</tp:taxon-name-part></tp:taxon-name></italic> (CBS 178.33) and <italic><tp:taxon-name><tp:taxon-name-part taxon-name-part-type="genus" reg="Neurospora">Neurospora</tp:taxon-name-part> <tp:taxon-name-part taxon-name-part-type="species" reg="crassa">crassa</tp:taxon-name-part></tp:taxon-name></italic> (MUCL 19026) were used as the outgroup taxa. The best-scoring RAxML tree with a final likelihood value of -20236.771109 is presented. The matrix had 812 distinct alignment patterns, with 48.23% of undetermined characters or gaps. Estimated base frequencies were as follows; A = 0.232490, C = 0.268062, G = 0.305807, T = 0.193641; substitution rates AC = 1.013194, AG = 1.913555, AT = 0.940548, CG = 1.191676, CT = 5.116146, GT = 1.0000. Gamma distribution shape parameter α = 0.317721 and tree-length = 2.260989. The tree topology of the <abbrev xmlns:xlink="http://www.w3.org/1999/xlink" xlink:title="maximum likelihood" xlink:type="simple">ML</abbrev> analysis is similar to the Bayesian analysis. Bootstrap values for <abbrev xmlns:xlink="http://www.w3.org/1999/xlink" xlink:title="maximum likelihood" xlink:type="simple">ML</abbrev> equal to or greater than 70% and posterior probability values greater than 0.95 from BYPP analysis labelled on the nodes. Strains of the newly described species are in red, while type strains are in bold.</p></caption><graphic xmlns:xlink="http://www.w3.org/1999/xlink" xlink:href="mycokeys-130-001-g007.jpg" id="oo_1564018.jpg" position="float" orientation="portrait" xlink:type="simple"><uri content-type="original_file" xlink:type="simple">https://binary.pensoft.net/fig/1564018</uri></graphic></fig></tp:treatment-sec><ref-list><ref id="B41"><mixed-citation xmlns:xlink="http://www.w3.org/1999/xlink" xlink:type="simple">Hyde KD, Dong Y, Phookamsak R, Jeewon R, Bhat DJ, Jones EBG, Liu NG, Abeywickrama PD, Mapook A, Wei DP, Perera RH, Manawasinghe IS, Pem D, Bundhun D, Karunarathna A, Ekanayaka AH, Bao DF, Li JF, Samarakoon MC, Chaiwan N, Lin CG, Phutthacharoen K, Zhang SN, Senanayake IC, Goonasekara ID, Thambugala KM, Phukhamsakda C, Tennakoon DS, Jiang HB, Yang J, Zeng M, Huanraluek N, Liu JK, Wijesinghe SN, Tian Q, Tibpromma S, Brahmanage RS, Boonmee S, Huang SK, Thiyagaraja V, Lu YZ, Jayawardena RS, Dong W, Yang EF, Singh SK, Singh SM, Rana S, Lad SS, Anand G, Devadatha B, Niranjan M, Sarma VV, Liimatainen K, Aguirre-Hudson B, Niskanen T, Overall A, Alvarenga RLM, Gibertoni TB, Pfiegler WP, Horváth E, Imre A, Alves AL, da Silva Santos AC, Tiago PV, Bulgakov TS, Wanasinghe DN, Bahkali AH, Doilom M, Elgorban AM, Maharachchikumbura SSN, Rajeshkumar KC, Haelewaters D, Mortimer PE, Zhao Q, Lumyong S, Xu JC, Sheng J (2020a) Fungal Diversity notes 1151–1276: Taxonomic and phylogenetic contributions on genera and species of fungal taxa. Fungal Diversity 100: 5–277. <ext-link xlink:href="10.1007/s13225-020-00439-5" ext-link-type="doi" xlink:type="simple">https://doi.org/10.1007/s13225-020-00439-5</ext-link></mixed-citation></ref><ref id="B73"><mixed-citation xmlns:xlink="http://www.w3.org/1999/xlink" xlink:type="simple">Phukhamsakda C, McKenzie EHC, Phillips AJL, Jones EBG, Bhat DJ, Stadler M, Bhunjun C, Wanasinghe DN, Thongbai B, Camporesi E, Ertz D, Jayawardena RS, Perera RH, Ekanayake AH, Tibpromma S, Doilom M, Xy JC, Hyde KD (2020) Microfungi associated with <italic><tp:taxon-name><tp:taxon-name-part taxon-name-part-type="genus">Clematis</tp:taxon-name-part></tp:taxon-name></italic> (<tp:taxon-name><tp:taxon-name-part taxon-name-part-type="family">Ranunculaceae</tp:taxon-name-part></tp:taxon-name>) with an integrated approach to delimiting species boundaries. Fungal Diversity 102: 1–203. <ext-link xlink:href="10.1007/s13225-020-00448-4" ext-link-type="doi" xlink:type="simple">https://doi.org/10.1007/s13225-020-00448-4</ext-link></mixed-citation></ref><ref id="B10"><mixed-citation xmlns:xlink="http://www.w3.org/1999/xlink" xlink:type="simple">Chaiwan N, Gomdola D, Wang S, Monkai J, Tibpromma S, Doilom M, Wanasinghe DN, Mortimer PE, Lumyong S, Hyde KD (2021) <ext-link xlink:href="https://gmsmicrofungi.org" ext-link-type="uri" xlink:type="simple">https://gmsmicrofungi.org</ext-link>: an online database providing updatedinformation of microfungi in the Greater Mekong Subregion. Mycosphere: Journal of Fungal Biology 12(1): 1513–1526. <ext-link xlink:href="10.5943/mycosphere/12/1/19" ext-link-type="doi" xlink:type="simple">https://doi.org/10.5943/mycosphere/12/1/19</ext-link></mixed-citation></ref><ref id="B60"><mixed-citation xmlns:xlink="http://www.w3.org/1999/xlink" xlink:type="simple">Manawasinghe IS, Calabon MS, Jones EBG, Zhang YX, Liao CF, Xiong Y, Chaiwan N, Kularathnage ND, Liu NG, Tang SM, Sysouphanthong P, Du TY, Luo M, Pasouvang P, Pem D, Phonemany M, Ishaq M, Chen JW, Karunarathna SC, Mai ZL, Rathnayaka AR, Samarakoon MC, Tennakoon DS, Wijesinghe SN, Yang YH, Zhao HJ, Fiaz M, Doilom M, Dutta AK, Khalid AN, Liu JW, Thongklang N, Senanayake IC, Tibpromma S, You LQ, Camporesi E, Gafforov YS, Hyde KD (2022) Mycosphere notes 345–386. Mycosphere: Journal of Fungal Biology 13(1): 454–557. <ext-link xlink:href="10.5943/mycosphere/13/1/3" ext-link-type="doi" xlink:type="simple">https://doi.org/10.5943/mycosphere/13/1/3</ext-link></mixed-citation></ref><ref id="B15"><mixed-citation xmlns:xlink="http://www.w3.org/1999/xlink" xlink:type="simple">Chethana KWT, Rathnayaka AR, Samarakoon BC, Wu N, Wijesinghe SN, Yasanthika WAE, Sysouphanthong P, Thiyagaraja V, Armand A, Lestari AS, Madagammana AD, Ediriweera AN, Prematunga C, Li CJY, Tennakoon DS, Gomdola D, Marasinghe DS, Bundhun D, Pem D, Ren GC, Zhao H, Su H, Win H, Li H, Lu L, Calabon MS, Samarakoon MC, Chaiwan N, Huanraluek N, Samaradiwakara NP, Kularathnage ND, Abeywickrama PD, Perera RH, Tang SM, Du TY, Punyaboon W, Ma X, Yang Y, Tun ZL, Bhunjun CS, Manawasinghe IS, Senanayake IC, Liu JK, Tibpromma S, Wadduwage KS, Wijayalath WHDN, Raspé O, Bulgakov TS, Camporesi E, Promputtha I, Hyde KD (2023) AJOM new records and collections of fungi: 151–200. Asian Journal of Mycology 6(2): 89–243. <ext-link xlink:href="10.5943/ajom/6/2/7" ext-link-type="doi" xlink:type="simple">https://doi.org/10.5943/ajom/6/2/7</ext-link></mixed-citation></ref><ref id="B46"><mixed-citation xmlns:xlink="http://www.w3.org/1999/xlink" xlink:type="simple">Jayasiri SC, Hyde KD, Ariyawansa HA, Bhat J, Buyck B, Cai L, Dai YC, Abd-Elsalam KA, Ertz D, Hidayat I, Jeewon R, Jones EBG, Bahkali AH, Karunarathna SC, Liu JK, Luangsa-ard JJ, Lumbsch HT, Maharachchikumbura SSN, McKenzie EHC, Moncalvo JM, Ghobad-Nejhad M, Nilsson H, Pang KA, Pereira OL, Phillips AJL, Raspé O, Rollins AW, Romero AI, Etayo J, Selçuk F, Stephenson SL, Suetrong S, Taylor JE, Tsui CKM, Vizzini A, Abdel-Wahab MA, Wen TC, Boonmee S, Dai DQ, Daranagama DA, Dissanayake AJ, Ekanayaka AH, Fryar SC, Hongsanan S, Jayawardena RS, Li WJ, Perera RH, Phookamsak R, de Silva NI, Thambugala KM, Tian Q, Wijayawardene NN, Zhao RL, Zhao Q, Kang JC, Promputtha I (2015) The Faces of <tp:taxon-name><tp:taxon-name-part taxon-name-part-type="kingdom">Fungi</tp:taxon-name-part></tp:taxon-name> database: Fungal names linked with morphology, phylogeny and human impacts. Fungal Diversity 74(1): 3–18. <ext-link xlink:href="10.1007/s13225-015-0351-8" ext-link-type="doi" xlink:type="simple">https://doi.org/10.1007/s13225-015-0351-8</ext-link></mixed-citation></ref><ref id="B121"><mixed-citation xmlns:xlink="http://www.w3.org/1999/xlink" xlink:type="simple">Zhang X, Dai DQ, Du TY, Karunarathna SC, Tibpromma S (2023a) Morpho-phylogeny characterization of <italic><tp:taxon-name><tp:taxon-name-part taxon-name-part-type="genus">Linocarpon</tp:taxon-name-part> <tp:taxon-name-part taxon-name-part-type="species">bambusina</tp:taxon-name-part></tp:taxon-name></italic> sp. nov. (<tp:taxon-name><tp:taxon-name-part taxon-name-part-type="family">Linocarpaceae</tp:taxon-name-part></tp:taxon-name>, <tp:taxon-name><tp:taxon-name-part taxon-name-part-type="order">Chaetosphaeriales</tp:taxon-name-part></tp:taxon-name>) associated with bamboo in Yunnan Province, China. Phytotaxa 584(2): 89–103. <ext-link xlink:href="10.5281/zenodo.7646433" ext-link-type="doi" xlink:type="simple">https://doi.org/10.5281/zenodo.7646433</ext-link></mixed-citation></ref><ref id="B124"><mixed-citation xmlns:xlink="http://www.w3.org/1999/xlink" xlink:type="simple">Zhang SN, Hyde KD, Jones EBG, Yu XD, Cheewangkoon R, Liu JK (2024) Current insights into palm fungi with emphasis on taxonomy and phylogeny. Fungal Diversity 127(1): 55–301. <ext-link xlink:href="10.1007/s13225-024-00536-9" ext-link-type="doi" xlink:type="simple">https://doi.org/10.1007/s13225-024-00536-9</ext-link></mixed-citation></ref><ref id="B123"><mixed-citation xmlns:xlink="http://www.w3.org/1999/xlink" xlink:type="simple">Zhang X, Dai D, Du T, Karunarathna SC, Tibpromma S (2023c) Morpho-phylogeny characterization of <italic><tp:taxon-name><tp:taxon-name-part taxon-name-part-type="genus">Linocarpon</tp:taxon-name-part> <tp:taxon-name-part taxon-name-part-type="species">bambusina</tp:taxon-name-part></tp:taxon-name></italic> sp. nov. (<tp:taxon-name><tp:taxon-name-part taxon-name-part-type="family">Linocarpaceae</tp:taxon-name-part></tp:taxon-name>, <tp:taxon-name><tp:taxon-name-part taxon-name-part-type="order">Chaetosphaeriales</tp:taxon-name-part></tp:taxon-name>) associated with bamboo in Yunnan Province, China. Phytotaxa 584(2): 89–103. <ext-link xlink:href="10.11646/phytotaxa.584.2.2" ext-link-type="doi" xlink:type="simple">https://doi.org/10.11646/phytotaxa.584.2.2</ext-link></mixed-citation></ref><ref id="B56"><mixed-citation xmlns:xlink="http://www.w3.org/1999/xlink" xlink:type="simple">Luo X, Lu C, Habib K, Ren Y, Jin Y, Li W, Lu P, Kang Y, Shen X, Al-Shwaiman HA, Elgorban AM, Wijayawardene NN, Chen Y, Li Q (2025) New species of <italic><tp:taxon-name><tp:taxon-name-part taxon-name-part-type="genus">Vamsapriya</tp:taxon-name-part></tp:taxon-name></italic> (<tp:taxon-name><tp:taxon-name-part taxon-name-part-type="family">Vamsapriyaceae</tp:taxon-name-part></tp:taxon-name>, <tp:taxon-name><tp:taxon-name-part taxon-name-part-type="order">Xylariales</tp:taxon-name-part></tp:taxon-name>) and <italic><tp:taxon-name><tp:taxon-name-part taxon-name-part-type="genus">Neolinocarpon</tp:taxon-name-part></tp:taxon-name></italic> (<tp:taxon-name><tp:taxon-name-part taxon-name-part-type="family">Linocarpaceae</tp:taxon-name-part></tp:taxon-name>, <tp:taxon-name><tp:taxon-name-part taxon-name-part-type="order">Chaetosphaeriales</tp:taxon-name-part></tp:taxon-name>) from Yunnan, China. MycoKeys 120: 173–192. <ext-link xlink:href="10.3897/mycokeys.120.156619" ext-link-type="doi" xlink:type="simple">https://doi.org/10.3897/mycokeys.120.156619</ext-link></mixed-citation></ref><ref id="B33"><mixed-citation xmlns:xlink="http://www.w3.org/1999/xlink" xlink:type="simple">Habib K, Li WH, Ren YL, Liu LL, Lu CT, Zhang QF, Yao ZQ, Luo XY, Zhou X, Zeng WY, Kang YQ, Shen XC, Wijayawardene NN, Elgorban AM, Al-Rejaie S, Li QR (2025) Exploration of ascomycetous fungi revealing novel taxa in Southwestern China. Mycosphere: Journal of Fungal Biology 16(1): 1412–1529. <ext-link xlink:href="10.5943/mycosphere/16/1/9" ext-link-type="doi" xlink:type="simple">https://doi.org/10.5943/mycosphere/16/1/9</ext-link></mixed-citation></ref></ref-list></tp:taxon-treatment>
