# Supplementary material for: Taxonomy and phylogeny of saprobic Sordariomycetes (Ascomycota) from woody litter in terrestrial ecosystems of Yunnan Province, China
Source: MycoKeys. 2026 Mar 18;130:1–49. doi: 10.3897/mycokeys.130.181430 (PMC13019349; doi:10.3897/mycokeys.130.181430)
Supplement: XML Treatment for Planisphaeriaceae [file mycokeys.130.181430-treatment11.xml]

<!DOCTYPE tp:taxon-treatment
  PUBLIC "-//TaxonX//DTD Taxonomic Treatment Publishing DTD v0 20100105//EN" "tax-treatment-NSO.dtd">
<tp:taxon-treatment xmlns:tp="http://www.plazi.org/taxpub"><tp:treatment-meta><kwd-group><label>Taxon classification</label><kwd>
                  <named-content content-type="kingdom">Fungi</named-content>
                </kwd><kwd>
                  <named-content content-type="order">Planisphaeriales</named-content>
                </kwd><kwd>
                  <named-content content-type="family">Planisphaeriaceae</named-content>
                </kwd></kwd-group><mixed-citation publication-type="journal"><person-group><name><surname>Ren</surname><given-names>Guang-Cong</given-names></name><name><surname>Wanasinghe</surname><given-names>Dhanushka</given-names></name><name><surname>Gui</surname><given-names>Heng</given-names></name><name><surname>Zhou</surname><given-names>Zu-Yi</given-names></name><name><surname>Shi</surname><given-names>Xian</given-names></name><name><surname>Faraj</surname><given-names>Turki Kh.</given-names></name><name><surname>Dong</surname><given-names>Kai-Xuan</given-names></name></person-group><article-title>Taxonomy and phylogeny of saprobic <tp:taxon-name><tp:taxon-name-part taxon-name-part-type="class" reg="Sordariomycetes">Sordariomycetes</tp:taxon-name-part></tp:taxon-name> (<tp:taxon-name><tp:taxon-name-part taxon-name-part-type="phylum" reg="Ascomycota">Ascomycota</tp:taxon-name-part></tp:taxon-name>) from woody litter in terrestrial ecosystems of Yunnan Province, China</article-title><source>MycoKeys</source><day>18</day><month>03</month><year>2026</year><volume>130</volume><fpage>1</fpage><lpage>49</lpage><pub-id pub-id-type="doi">10.3897/mycokeys.130.181430</pub-id></mixed-citation></tp:treatment-meta><tp:nomenclature><tp:taxon-name><object-id xmlns:xlink="http://www.w3.org/1999/xlink" content-type="arpha" xlink:type="simple">DA1F9C5A-AB2E-54AB-A03D-E0C4BDFCF742</object-id>
                        		<tp:taxon-name-part taxon-name-part-type="family" reg="Planisphaeriaceae">Planisphaeriaceae</tp:taxon-name-part>
                        	</tp:taxon-name><tp:taxon-authority>J.F. Zhang, Jian K. Liu &amp; K.D. Hyde, Fungal Diversity 222: 114 (2023)</tp:taxon-authority></tp:nomenclature><tp:treatment-sec sec-type="Notes"><title>Notes.</title><p><tp:taxon-name><tp:taxon-name-part taxon-name-part-type="family" reg="Planisphaeriaceae">Planisphaeriaceae</tp:taxon-name-part></tp:taxon-name> was established by <xref ref-type="bibr" rid="B122">Zhang et al. (2023b)</xref> to accommodate the genus <italic><tp:taxon-name><tp:taxon-name-part taxon-name-part-type="genus" reg="Planisphaeria">Planisphaeria</tp:taxon-name-part></tp:taxon-name></italic>, with <italic><tp:taxon-name><tp:taxon-name-part taxon-name-part-type="genus" reg="Planisphaeria">Planisphaeria</tp:taxon-name-part> <tp:taxon-name-part taxon-name-part-type="species" reg="reniformispora">reniformispora</tp:taxon-name-part></tp:taxon-name></italic> designated as the type species. The family was delineated based on morphological characteristics and phylogenetic analyses using <abbrev xmlns:xlink="http://www.w3.org/1999/xlink" xlink:title="large subunit nuclear ribosomal" xlink:type="simple">LSU</abbrev>, <abbrev xmlns:xlink="http://www.w3.org/1999/xlink" xlink:title="small subunit ribosomal RNA" xlink:type="simple">SSU</abbrev>, <italic>tef</italic>1-α, and <italic>rpb</italic>2 sequence data from species within <tp:taxon-name><tp:taxon-name-part taxon-name-part-type="class" reg="Sordariomycetes">Sordariomycetes</tp:taxon-name-part></tp:taxon-name>. Currently, <tp:taxon-name><tp:taxon-name-part taxon-name-part-type="family" reg="Planisphaeriaceae">Planisphaeriaceae</tp:taxon-name-part></tp:taxon-name> comprises a single genus, <italic><tp:taxon-name><tp:taxon-name-part taxon-name-part-type="genus" reg="Planisphaeria">Planisphaeria</tp:taxon-name-part></tp:taxon-name></italic>, which includes two species, <italic><tp:taxon-name><tp:taxon-name-part taxon-name-part-type="genus" reg="Planisphaeria">P.</tp:taxon-name-part> <tp:taxon-name-part taxon-name-part-type="species" reg="reniformispora">reniformispora</tp:taxon-name-part></tp:taxon-name></italic> and <italic><tp:taxon-name><tp:taxon-name-part taxon-name-part-type="genus" reg="Planisphaeria">P.</tp:taxon-name-part> <tp:taxon-name-part taxon-name-part-type="species" reg="karsti">karsti</tp:taxon-name-part></tp:taxon-name></italic>. Members of this family are saprophytic and occur on dead woody plants (<xref ref-type="bibr" rid="B122">Zhang et al. 2023b</xref>; <xref ref-type="bibr" rid="B44">Hyde et al. 2024b</xref>). In this study, we introduced two new host records, <italic><tp:taxon-name><tp:taxon-name-part taxon-name-part-type="genus" reg="Planisphaeria">Planisphaeria</tp:taxon-name-part> <tp:taxon-name-part taxon-name-part-type="species" reg="karsti">karsti</tp:taxon-name-part></tp:taxon-name></italic> and <italic><tp:taxon-name><tp:taxon-name-part taxon-name-part-type="genus" reg="Planisphaeria">P.</tp:taxon-name-part> <tp:taxon-name-part taxon-name-part-type="species" reg="reniformispora">reniformispora</tp:taxon-name-part></tp:taxon-name></italic> from <italic><tp:taxon-name><tp:taxon-name-part taxon-name-part-type="genus" reg="Trigonobalanus">Trigonobalanus</tp:taxon-name-part> <tp:taxon-name-part taxon-name-part-type="species" reg="doichangensis">doichangensis</tp:taxon-name-part></tp:taxon-name></italic> (<tp:taxon-name><tp:taxon-name-part taxon-name-part-type="family" reg="Fagaceae">Fagaceae</tp:taxon-name-part></tp:taxon-name>).</p></tp:treatment-sec><ref-list><ref id="B122"><mixed-citation xmlns:xlink="http://www.w3.org/1999/xlink" xlink:type="simple">Zhang JF, Liu JK, Hyde KD, Chen YY, Ran HY, Liu ZY (2023b) <tp:taxon-name><tp:taxon-name-part taxon-name-part-type="class">Ascomycetes</tp:taxon-name-part></tp:taxon-name> from karst landscapes of Guizhou Province, China. Fungal Diversity 122(1): 1–160. <ext-link xlink:href="10.1007/s13225-023-00524-5" ext-link-type="doi" xlink:type="simple">https://doi.org/10.1007/s13225-023-00524-5</ext-link></mixed-citation></ref><ref id="B44"><mixed-citation xmlns:xlink="http://www.w3.org/1999/xlink" xlink:type="simple">Hyde KD, Noorabadi MT, Thiyagaraja V, He MQ, Johnston PR, Wijesinghe SN, Armand A, Biketova AY, Chethana KWT, Erdoğdu M, Ge ZW, Groenewald JZ, Hongsanan S, Kušan I, Leontyev DV, Li DW, Lin CG, Liu NG, Maharachchikumbura SSN, Matočec N, May TW, McKenzie EHC, Mešić A, Perera RH, Phukhamsakda C, Piątek M, Samarakoon MC, Selcuk F, Senanayake IC, Tanney JB, Tian Q, Vizzini A, Wanasinghe DN, Wannasawang N, Wijayawardene NN, Zhao RL, Abdel-Wahab MA, Abdollahzadeh J, Abeywickrama PD, Abhinav, Absalan S, Acharya K, Afshari N, Afshan NS, Afzalinia S, Ahmadpour SA, Akulov O, Alizadeh A, Alizadeh M, Al-Sadi AM, Alves A, Alves VCS, Alves-Silva G, Antonín V, Aouali S, Aptroot A, Apurillo CCS, Arias RM, Asgari B, Asghari R, Assis DMA, Assyov B, Atienza V, Aumentado HDR, Avasthi S, Azevedo E, Bakhshi M, Bao DF, Baral HO, Barata M, Barbosa KD, Barbosa RN, Barbosa FR, Baroncelli R, Barreto GG, Baschien C, Bennett RM, Bera I, Bezerra JDP, Bhunjun CS, Bianchinotti MV, Błaszkowski J, Boekhout T, Bonito GM, Boonmee S, Boonyuen N, Bortnikov FM, Bregant C, Bundhun D, Burgaud G, Buyck B, Caeiro MF, Cabarroi-Hernández M, Cai MF, Cai L, Calabon MS, Calaça FJS, Callalli M, Câmara MPS, Cano-Lira J, Cao B, Carlavilla JR, Carvalho A, Carvalho TG, Castañeda-Ruiz RF, Catania MDV, Cazabonne J, Cedeño-Sanchez M, Chaharmiri-Dokhaharani S, Chaiwan N, Chakraborty N, Cheewankoon R, Chen C, Chen J, Chen Q, Chen YP, Chinaglia S, Coelho-Nascimento CC, Coleine C, Costa-Rezende DH, Cortés-Pérez A, Crouch JA, Crous PW, Cruz RHSF, Czachura P, Damm U, Darmostuk V, Daroodi Z, Das K, Das K, Davoodian N, Davydov EA, da Silva GA, da Silva IR, da Silva RMF, da Silva Santos AC, Dai DQ, Dai YC, de Groot Michiel D, De Kesel A, De Lange R, de Medeiros EV, de Souza CFA, de Souza FA, dela Cruz TEE, Decock C, Delgado G, Denchev CM, Denchev TT, Deng YL, Dentinger BTM, Devadatha B, Dianese JC, Dima B, Doilom M, Dissanayake AJ, Dissanayake DMLS, Dissanayake LS, Diniz AG, Dolatabadi S, Dong JH, Dong W, Dong ZY, Drechsler-Santos ER, Druzhinina IS, Du TY, Dubey MK, Dutta AK, Elliott TF, Elshahed MS, Egidi E, Eisvand P, Fan L, Fan X, Fan XL, Fedosova AG, Ferro LO, Fiuza PO, Flakus AW, Fonseca EO, Fryar SC, Gabaldón T, Gajanayake AJ, Gannibal PB, Gao F, García-Sánchez D, García-Sandoval R, Garrido-Benavent I, Garzoli L, Gasca-Pineda J, Gautam AK, Gené J, Ghobad-Nejhad M, Ghosh A, Giachini AJ, Gibertoni TB, Gentekaki E, Gmoshinskiy VI, Góes-Neto A, Gomdola D, Gorjón SP, Goto BT, Granados-Montero MM, Griffith GW, Groenewald M, Grossart H-P, Gu ZR, Gueidan C, Gunarathne A, Gunaseelan S, Guo SL, Gusmão LFP, Gutierrez AC, Guzmán-Dávalos L, Haelewaters D, Haituk H, Halling RE, He SC, Heredia G, Hernández-Restrepo M, Hosoya T, Hoog SD, Horak E, Hou CL, Houbraken J, Htet ZH, Huang SK, Huang WJ, Hurdeal VG, Hustad VP, Inácio CA, Janik P, Jayalal RGU, Jayasiri SC, Jayawardena RS, Jeewon R, Jerônimo GH, Jin J, Jones EBG, Joshi Y, Jurjević Ž, Justo A, Kakishima M, Kaliyaperumal M, Kang GP, Kang JC, Karimi O, Karunarathna SC, Karpov SA, Kezo K, Khalid AN, Khan MK, Khuna S, Khyaju S, Kirchmair M, Klawonn I, Kraisitudomsook N, Kukwa M, Kularathnage ND, Kumar S, Lachance MA, Lado C, Latha KPD, Lee HB, Leonardi M, Lestari AS, Li C, Li H, Li J, Li Q, Li Y, Li YC, Li YX, Liao CF, Lima JLR, Lima JMS, Lima NB, Lin L, Linaldeddu BT, Linn MM, Liu F, Liu JK, Liu JW, Liu S, Liu SL, Liu XF, Liu XY, Longcore JE, Luangharn T, Luangsa-ard JJ, Lu L, Lu YZ, Lumbsch HT, Luo L, Luo M, Luo ZL, Ma J, Madagammana AD, Madhushan A, Madrid H, Magurno F, Magyar D, Mahadevakumar S, Malosso E, Malysh JM, Mamarabadi M, Manawasinghe IS, Manfrino RG, Manimohan P, Mao N, Mapook A, Marchese P, Marasinghe DS, Mardones M, Marin-Felix Y, Masigol H, Mehrabi M, Mehrabi-Koushki M, Meiras-Ottoni A de, Melo RFR, Mendes-Alvarenga RL, Mendieta S, Meng QF, Menkis A, Menolli Jr N, Mikšík M, Miller SL, Moncada B, Moncalvo JM, Monteiro JS, Monteiro M, Mora-Montes HM, Moroz EL, Moura JC, Muhammad U, Mukhopadhyay S, Nagy GL, Najam ul Sehar A, Najafiniya M, Nanayakkara CM, Naseer A, Nascimento ECR, Nascimento SS, Neuhauser S, Neves MA, Niazi AR, Nie Y, Nilsson RH, Nogueira PTS, Novozhilov YK, Noordeloos M, Norphanphoun C, Nuñez Otaño N, O’Donnell RP, Oehl F, Oliveira JA, Oliveira Junior I, Oliveira NVL, Oliveira PHF, Orihara T, Oset M, Pang KL, Papp V, Pathirana LS, Peintner U, Pem D, Pereira OL, Pérez-Moreno J, Pérez-Ortega S, Péter G, Pires-Zottarelli CLA, Phonemany M, Phongeun S, Pošta A, Prazeres JFSA, Quan Y, Quandt CA, Queiroz MB, Radek R, Rahnama K, Raj KNA, Rajeshkumar KC, Rajwar S, Ralaiveloarisoa AB, Rämä T, Ramírez-Cruz V, Rambold G, Rathnayaka AR, Raza M, Ren GC, Rinaldi AC, Rivas-Ferreiro M, Robledo GL, Ronikier A, Rossi W, Rusevska K, Ryberg M, Safi A, Salimi F, Salvador-Montoya CA, Samant B, Samaradiwakara NP, Sánchez-Castro I, Sandoval-Denis M, Santiago ALCMA, Santos ACDS, Santos LA dos, Sarma VV, Sarwar S, Savchenko A, Savchenko K, Saxena RK, Schoutteten N, Selbmann L, Ševčíková H, Sharma A, Shen HW, Shen YM, Shu YX, Silva HF, Silva-Filho AGS, Silva VSH, Simmons DR, Singh R, Sir EB, Sohrabi M, Souza FA, Souza-Motta CM, Sri-indrasutdhi V, Sruthi OP, Stadler M, Stemler J, Stephenson SL, Stoyneva-Gaertner MP, Strassert JFH, Stryjak-Bogacka M, Su H, Sun YR, Svantesson S, Sysouphanthong P, Takamatsu S, Tan TH, Tanaka K, Tang C, Tang X, Taylor JE, Taylor PWJ, Tennakoon DS, Thakshila SAD, Thambugala KM, Thamodini GK, Thilanga D, Thines M, Tiago PV, Tian XG, Tian WH, Tibpromma S, Tkalčec Z, Tokarev YS, Tomšovský M, Torruella G, Tsurykau A, Udayanga D, Ulukapı M, Untereiner WA, Usman M, Uzunov BA, Vadthanarat S, Valenzuela R, Van den Wyngaert S, Van Vooren N, Velez P, Verma RK, Vieira LC, Vieira WAS, Vinzelj JM, Tang AMC, Walker A, Walker AK, Wang QM, Wang Y, Wang XY, Wang ZY, Wannathes N, Wartchow F, Weerakoon G, Wei DP, Wei X, White JF, Wijesundara DSA, Wisitrassameewong K, Worobiec G, Wu HX, Wu N, Xiong YR, Xu B, Xu JP, Xu R, Xu RF, Xu RJ, Yadav S, Yakovchenko LS, Yang HD, Yang X, Yang YH, Yang Y, Yang YY, Yoshioka R, Youssef Noha H, Yu FM, Yu ZF, Yuan LL, Yuan Q, Zabin DA, Zamora JC, Zapata CV, Zare R, Zeng M, Zeng XY, Zhang JF, Zhang JY, Zhang S, Zhang XC, Zhao CL, Zhao H, Zhao Q, Zhao H, Zhao HJ, Zhou HM, Zhu XY, Zmitrovich IV, Zucconi L, Zvyagina E (2024b) The 2024 Outline of <tp:taxon-name><tp:taxon-name-part taxon-name-part-type="kingdom">Fungi</tp:taxon-name-part></tp:taxon-name> and fungus-like taxa. Mycosphere: Journal of Fungal Biology 15(1): 5146–6239. <ext-link xlink:href="10.5943/mycosphere/15/1/25" ext-link-type="doi" xlink:type="simple">https://doi.org/10.5943/mycosphere/15/1/25</ext-link></mixed-citation></ref></ref-list></tp:taxon-treatment>
