# Supplementary material for: Taxonomy and phylogeny of saprobic Sordariomycetes (Ascomycota) from woody litter in terrestrial ecosystems of Yunnan Province, China
Source: MycoKeys. 2026 Mar 18;130:1–49. doi: 10.3897/mycokeys.130.181430 (PMC13019349; doi:10.3897/mycokeys.130.181430)
Supplement: XML Treatment for Planisphaeria reniformispora [file mycokeys.130.181430-treatment13.xml]

<!DOCTYPE tp:taxon-treatment
  PUBLIC "-//TaxonX//DTD Taxonomic Treatment Publishing DTD v0 20100105//EN" "tax-treatment-NSO.dtd">
<tp:taxon-treatment xmlns:tp="http://www.plazi.org/taxpub"><tp:treatment-meta><kwd-group><label>Taxon classification</label><kwd>
                  <named-content content-type="kingdom">Fungi</named-content>
                </kwd><kwd>
                  <named-content content-type="order">Planisphaeriales</named-content>
                </kwd><kwd>
                  <named-content content-type="family">Planisphaeriaceae</named-content>
                </kwd></kwd-group><mixed-citation publication-type="journal"><person-group><name><surname>Ren</surname><given-names>Guang-Cong</given-names></name><name><surname>Wanasinghe</surname><given-names>Dhanushka</given-names></name><name><surname>Gui</surname><given-names>Heng</given-names></name><name><surname>Zhou</surname><given-names>Zu-Yi</given-names></name><name><surname>Shi</surname><given-names>Xian</given-names></name><name><surname>Faraj</surname><given-names>Turki Kh.</given-names></name><name><surname>Dong</surname><given-names>Kai-Xuan</given-names></name></person-group><article-title>Taxonomy and phylogeny of saprobic <tp:taxon-name><tp:taxon-name-part taxon-name-part-type="class" reg="Sordariomycetes">Sordariomycetes</tp:taxon-name-part></tp:taxon-name> (<tp:taxon-name><tp:taxon-name-part taxon-name-part-type="phylum" reg="Ascomycota">Ascomycota</tp:taxon-name-part></tp:taxon-name>) from woody litter in terrestrial ecosystems of Yunnan Province, China</article-title><source>MycoKeys</source><day>18</day><month>03</month><year>2026</year><volume>130</volume><fpage>1</fpage><lpage>49</lpage><pub-id pub-id-type="doi">10.3897/mycokeys.130.181430</pub-id></mixed-citation></tp:treatment-meta><tp:nomenclature><tp:taxon-name><object-id xmlns:xlink="http://www.w3.org/1999/xlink" content-type="arpha" xlink:type="simple">4D0B5AFA-300C-5545-A398-D7D0D5291058</object-id>
                        		<tp:taxon-name-part taxon-name-part-type="genus" reg="Planisphaeria">Planisphaeria</tp:taxon-name-part> <tp:taxon-name-part taxon-name-part-type="species" reg="reniformispora">reniformispora</tp:taxon-name-part>
                        	
                        		<object-id xmlns:xlink="http://www.w3.org/1999/xlink" xlink:type="simple">Index Fungorum: IF900741</object-id>
                        		<object-id xmlns:xlink="http://www.w3.org/1999/xlink" xlink:type="simple">Facesoffungi Number: FoF14597</object-id>
                        	</tp:taxon-name><tp:taxon-authority>J.F. Zhang &amp; K.D. Hyde, Fungal Diversity 222: 117 (2023)</tp:taxon-authority><xref ref-type="fig" rid="F11">Fig. 12</xref></tp:nomenclature><tp:treatment-sec sec-type="Description"><title>Description.</title><p><bold><italic>Saprobic</italic></bold> on dead woody twigs. <bold>Sexual morph: <italic>Ascomata</italic></bold> 300–380 μm high, 200–370 μm diam. (x̄ = 340 × 280 μm, n = 5), immersed to erumpent, solitary or scattered, uni-loculate, subglobose to obpyriform, fattened at the base, black, coriaceous, central ostiole. <bold><italic>Peridium</italic></bold> 13–20 μm wide, composed of brown, thick-walled cells of <bold><italic>textura angularis</italic></bold> that merge with host tissue. <bold><italic>Hamathecium</italic></bold> 3–6 μm wide, comprising abundant, branched, septate, hyphae-like paraphyses, anastomosed. <bold><italic>Asci</italic></bold> 60–87 × 16–24 μm (x̄ = 72 × 20 μm, n = 20), 8-spored, unitunicate, clavate to broadly clavate, with a short pedicel, rounded to truncate at the apex, with an inconspicuous apical ring. <bold><italic>Ascospores</italic></bold> 19–23 × 8–10 μm (x̄ = 21 × 9 μm, n = 30), overlapping biseriate, hyaline, mostly irregular ovoid, straight, tapered towards one end and rounded at other end, aseptate, thick-walled, guttulate, verrucose, without mucilaginous sheath or appendages. <bold>Asexual morph</bold>: Undetermined.</p><fig id="F11" position="float" orientation="portrait"><object-id xmlns:xlink="http://www.w3.org/1999/xlink" content-type="doi" xlink:type="simple">10.3897/mycokeys.130.181430.figure12</object-id><object-id xmlns:xlink="http://www.w3.org/1999/xlink" content-type="arpha" xlink:type="simple">F6ACA8C7-B5C3-52DE-8556-8B1537E72677</object-id><label>Figure 12.</label><caption><p><italic><tp:taxon-name><tp:taxon-name-part taxon-name-part-type="genus" reg="Planisphaeria">Planisphaeria</tp:taxon-name-part> <tp:taxon-name-part taxon-name-part-type="species" reg="reniformispora">reniformispora</tp:taxon-name-part></tp:taxon-name></italic> (<abbrev xmlns:xlink="http://www.w3.org/1999/xlink" content-type="institution" xlink:title="Cryptogams Kunming Institute of Botany, Academia Sinica" xlink:type="simple">HKAS</abbrev> 122722). <bold>a, b</bold>. Appearance of ascomata on host substrate; <bold>c</bold>. Section of ascoma; <bold>d</bold>. Peridium; <bold>e</bold>. Paraphyses; <bold>f–h</bold>. Asci; <bold>i–k</bold>. Ascospores; <bold>l</bold>. A germinating ascospore; <bold>m, n</bold>. Culture characters on PDA (<bold>m</bold> from above; <bold>n</bold> from below). Scale bars: 150 μm (<bold>c</bold>), 20 μm (<bold>d–h</bold>), 10 μm (<bold>i–l</bold>), 20 mm (<bold>m, n</bold>).</p></caption><graphic xmlns:xlink="http://www.w3.org/1999/xlink" xlink:href="mycokeys-130-001-g012.jpg" id="oo_1564023.jpg" position="float" orientation="portrait" xlink:type="simple"><uri content-type="original_file" xlink:type="simple">https://binary.pensoft.net/fig/1564023</uri></graphic></fig></tp:treatment-sec><tp:treatment-sec sec-type="Culture characteristics"><title>Culture characteristics.</title><p>Ascospores germinated on PDA within 24 h at room temperature (25 °C). Colonies on PDA, reaching 50 mm diameter after two weeks at 20–25 °C, mycelia superficial, circular, sparse mycelia, flat, fimbriate, white; reverse, dark brown.</p></tp:treatment-sec><tp:treatment-sec sec-type="Material examined"><title>Material examined.</title><p>China • Yunnan Province, Lancang, (<named-content xmlns:xlink="http://www.w3.org/1999/xlink" content-type="dwc:verbatimCoordinates" xlink:type="simple">24°5'30"N, 100°5'33"E</named-content>, elevation: 1557.49 m), on dead woody twigs of <italic><tp:taxon-name><tp:taxon-name-part taxon-name-part-type="genus" reg="Trigonobalanus">Trigonobalanus</tp:taxon-name-part> <tp:taxon-name-part taxon-name-part-type="species" reg="doichangensis">doichangensis</tp:taxon-name-part></tp:taxon-name></italic> (<tp:taxon-name><tp:taxon-name-part taxon-name-part-type="family" reg="Fagaceae">Fagaceae</tp:taxon-name-part></tp:taxon-name>), 19 July 2020, G.C. Ren, GY42 (<abbrev xmlns:xlink="http://www.w3.org/1999/xlink" content-type="institution" xlink:title="Cryptogams Kunming Institute of Botany, Academia Sinica" xlink:type="simple">HKAS</abbrev> 122722), living culture <abbrev xmlns:xlink="http://www.w3.org/1999/xlink" content-type="institution" xlink:title="Kunming Institute of Botany Culture Collection" xlink:type="simple">KUNCC</abbrev> 21-0568.</p></tp:treatment-sec><tp:treatment-sec sec-type="GenBank numbers"><title>GenBank numbers.</title><p><abbrev xmlns:xlink="http://www.w3.org/1999/xlink" xlink:title="internal transcribed spacer region" xlink:type="simple">ITS</abbrev>: <ext-link xmlns:xlink="http://www.w3.org/1999/xlink" xlink:href="PX568864" ext-link-type="gen" xlink:type="simple">PX568864</ext-link>, <abbrev xmlns:xlink="http://www.w3.org/1999/xlink" xlink:title="large subunit nuclear ribosomal" xlink:type="simple">LSU</abbrev>: <ext-link xmlns:xlink="http://www.w3.org/1999/xlink" xlink:href="PX473156" ext-link-type="gen" xlink:type="simple">PX473156</ext-link>, <abbrev xmlns:xlink="http://www.w3.org/1999/xlink" xlink:title="small subunit ribosomal RNA" xlink:type="simple">SSU</abbrev>: <ext-link xmlns:xlink="http://www.w3.org/1999/xlink" xlink:href="PX583845" ext-link-type="gen" xlink:type="simple">PX583845</ext-link>, <italic>tef</italic>1-α: <ext-link xmlns:xlink="http://www.w3.org/1999/xlink" xlink:href="PX521736" ext-link-type="gen" xlink:type="simple">PX521736</ext-link>.</p></tp:treatment-sec><tp:treatment-sec sec-type="Known hosts and distribution"><title>Known hosts and distribution.</title><p>China, on dead branch of unidentified woody plant (<xref ref-type="bibr" rid="B122">Zhang et al. 2023b</xref>); on dead woody twigs of <italic><tp:taxon-name><tp:taxon-name-part taxon-name-part-type="genus" reg="Trigonobalanus">Trigonobalanus</tp:taxon-name-part> <tp:taxon-name-part taxon-name-part-type="species" reg="doichangensis">doichangensis</tp:taxon-name-part></tp:taxon-name></italic> (<tp:taxon-name><tp:taxon-name-part taxon-name-part-type="family" reg="Fagaceae">Fagaceae</tp:taxon-name-part></tp:taxon-name>) (this study).</p></tp:treatment-sec><tp:treatment-sec sec-type="Notes"><title>Notes.</title><p>According to the multi-gene phylogenetic analyses of combined <abbrev xmlns:xlink="http://www.w3.org/1999/xlink" xlink:title="large subunit nuclear ribosomal" xlink:type="simple">LSU</abbrev>, <abbrev xmlns:xlink="http://www.w3.org/1999/xlink" xlink:title="small subunit ribosomal RNA" xlink:type="simple">SSU</abbrev>, <abbrev xmlns:xlink="http://www.w3.org/1999/xlink" xlink:title="internal transcribed spacer region" xlink:type="simple">ITS</abbrev>, <italic>tef</italic>1-α, and <italic>rpb</italic>2 sequence dataset, our new isolate (<abbrev xmlns:xlink="http://www.w3.org/1999/xlink" content-type="institution" xlink:title="Kunming Institute of Botany Culture Collection" xlink:type="simple">KUNCC</abbrev> 21-0568) nested with <italic><tp:taxon-name><tp:taxon-name-part taxon-name-part-type="genus" reg="Planisphaeria">Planisphaeria</tp:taxon-name-part> <tp:taxon-name-part taxon-name-part-type="species" reg="reniformispora">reniformispora</tp:taxon-name-part></tp:taxon-name></italic> (GZAAS 20-4004), which was isolated from dead branch of woody plant in China (<xref ref-type="bibr" rid="B122">Zhang et al. 2023b</xref>) with 95% <abbrev xmlns:xlink="http://www.w3.org/1999/xlink" xlink:title="maximum likelihood" xlink:type="simple">ML</abbrev> bootstrap support (Fig. <xref ref-type="fig" rid="F9">10</xref>). The new collection shares similar morphology with the type material of <italic><tp:taxon-name><tp:taxon-name-part taxon-name-part-type="genus" reg="Planisphaeria">Planisphaeria</tp:taxon-name-part> <tp:taxon-name-part taxon-name-part-type="species" reg="reniformispora">reniformispora</tp:taxon-name-part></tp:taxon-name></italic> in having immersed to erumpent, subglobose to obpyriform, fattened at the base, black ascomata, clavate asci and hyaline, one-celled, guttulate, verrucose ascospores. However, there is a difference in the shape of the spores, <italic><tp:taxon-name><tp:taxon-name-part taxon-name-part-type="genus" reg="Planisphaeria">Planisphaeria</tp:taxon-name-part> <tp:taxon-name-part taxon-name-part-type="species" reg="reniformispora">reniformispora</tp:taxon-name-part></tp:taxon-name></italic> in having reniform ascospores, whereas the new collection has irregular ovoid ascospores. Sequence comparison for the <abbrev xmlns:xlink="http://www.w3.org/1999/xlink" xlink:title="large subunit nuclear ribosomal" xlink:type="simple">LSU</abbrev> and <abbrev xmlns:xlink="http://www.w3.org/1999/xlink" xlink:title="small subunit ribosomal RNA" xlink:type="simple">SSU</abbrev> region between our isolates (<abbrev xmlns:xlink="http://www.w3.org/1999/xlink" content-type="institution" xlink:title="Kunming Institute of Botany Culture Collection" xlink:type="simple">KUNCC</abbrev> 21-0568) and <italic><tp:taxon-name><tp:taxon-name-part taxon-name-part-type="genus" reg="Planisphaeria">P.</tp:taxon-name-part> <tp:taxon-name-part taxon-name-part-type="species" reg="reniformispora">reniformispora</tp:taxon-name-part></tp:taxon-name></italic> (GZAAS 20-4004) showed no significant base pair differences. Therefore, we identified our taxon as a new host record of <italic><tp:taxon-name><tp:taxon-name-part taxon-name-part-type="genus" reg="Planisphaeria">P.</tp:taxon-name-part> <tp:taxon-name-part taxon-name-part-type="species" reg="reniformispora">reniformispora</tp:taxon-name-part></tp:taxon-name></italic> from <italic><tp:taxon-name><tp:taxon-name-part taxon-name-part-type="genus" reg="Trigonobalanus">Trigonobalanus</tp:taxon-name-part> <tp:taxon-name-part taxon-name-part-type="species" reg="doichangensis">doichangensis</tp:taxon-name-part></tp:taxon-name></italic> (<tp:taxon-name><tp:taxon-name-part taxon-name-part-type="family" reg="Fagaceae">Fagaceae</tp:taxon-name-part></tp:taxon-name>) in China.</p></tp:treatment-sec><tp:treatment-sec><!--Section generated to contain objects referenced in tp:taxon-treatment.--><fig id="F9" position="float" orientation="portrait"><object-id xmlns:xlink="http://www.w3.org/1999/xlink" content-type="doi" xlink:type="simple">10.3897/mycokeys.130.181430.figure10</object-id><object-id xmlns:xlink="http://www.w3.org/1999/xlink" content-type="arpha" xlink:type="simple">FA622081-CC94-5A21-82C8-40C1EAB88648</object-id><label>Figure 10.</label><caption><p>Phylogram generated from <abbrev xmlns:xlink="http://www.w3.org/1999/xlink" xlink:title="maximum likelihood" xlink:type="simple">ML</abbrev> analysis based on <abbrev xmlns:xlink="http://www.w3.org/1999/xlink" xlink:title="large subunit nuclear ribosomal" xlink:type="simple">LSU</abbrev>, <abbrev xmlns:xlink="http://www.w3.org/1999/xlink" xlink:title="small subunit ribosomal RNA" xlink:type="simple">SSU</abbrev>, <abbrev xmlns:xlink="http://www.w3.org/1999/xlink" xlink:title="internal transcribed spacer region" xlink:type="simple">ITS</abbrev>, <italic>tef</italic>1-α and <italic>rpb</italic>2 sequence data representing <tp:taxon-name><tp:taxon-name-part taxon-name-part-type="class" reg="Sordariomycetes">Sordariomycetes</tp:taxon-name-part></tp:taxon-name>. Related sequences are obtained following <xref ref-type="bibr" rid="B122">Zhang et al. (2023b)</xref>. Forty strains are included in the combined analyses, which comprise 4105 characters for <abbrev xmlns:xlink="http://www.w3.org/1999/xlink" xlink:title="large subunit nuclear ribosomal" xlink:type="simple">LSU</abbrev>, <abbrev xmlns:xlink="http://www.w3.org/1999/xlink" xlink:title="small subunit ribosomal RNA" xlink:type="simple">SSU</abbrev>, <abbrev xmlns:xlink="http://www.w3.org/1999/xlink" xlink:title="internal transcribed spacer region" xlink:type="simple">ITS</abbrev>, <italic>tef</italic>1-α and <italic>rpb</italic>2 alignment. <italic><tp:taxon-name><tp:taxon-name-part taxon-name-part-type="genus" reg="Botryosphaeria">Botryosphaeria</tp:taxon-name-part> <tp:taxon-name-part taxon-name-part-type="species" reg="fuckeliana">fuckeliana</tp:taxon-name-part></tp:taxon-name></italic> (AFTOLID59) and <italic><tp:taxon-name><tp:taxon-name-part taxon-name-part-type="genus" reg="Dothidea">Dothidea</tp:taxon-name-part></tp:taxon-name> sambuci</italic> (DAOM 231303) were used as the outgroup taxa. The best-scoring RAxML tree with a final likelihood value of -28303.773266 is presented. The matrix had 1766 distinct alignment patterns, with 54.76% of undetermined characters or gaps. Estimated base frequencies were as follows; A = 0.243984, C = 0.250047, G = 0.288655, T = 0.217314; substitution rates AC = 1.401636, AG = 2.371260, AT = 1.506416, CG = 1.236045, CT = 6.334641, GT = 1.0000. Gamma distribution shape parameter α = 0.355387 and tree-length = 4.905723. The Bayesian analysis calculated the average standard deviation of split frequencies at the end of 2,000,000 MCMC generations as 0.006199. The tree topology of the <abbrev xmlns:xlink="http://www.w3.org/1999/xlink" xlink:title="maximum likelihood" xlink:type="simple">ML</abbrev> analysis is similar to the Bayesian analysis. Bootstrap values for <abbrev xmlns:xlink="http://www.w3.org/1999/xlink" xlink:title="maximum likelihood" xlink:type="simple">ML</abbrev> equal to or greater than 70% and posterior probability values greater than 0.95 from BYPP analysis labelled on the nodes. Strains of the newly described species are in red, while type strains are in bold.</p></caption><graphic xmlns:xlink="http://www.w3.org/1999/xlink" xlink:href="mycokeys-130-001-g010.jpg" id="oo_1564021.jpg" position="float" orientation="portrait" xlink:type="simple"><uri content-type="original_file" xlink:type="simple">https://binary.pensoft.net/fig/1564021</uri></graphic></fig></tp:treatment-sec><ref-list><ref id="B122"><mixed-citation xmlns:xlink="http://www.w3.org/1999/xlink" xlink:type="simple">Zhang JF, Liu JK, Hyde KD, Chen YY, Ran HY, Liu ZY (2023b) <tp:taxon-name><tp:taxon-name-part taxon-name-part-type="class">Ascomycetes</tp:taxon-name-part></tp:taxon-name> from karst landscapes of Guizhou Province, China. Fungal Diversity 122(1): 1–160. <ext-link xlink:href="10.1007/s13225-023-00524-5" ext-link-type="doi" xlink:type="simple">https://doi.org/10.1007/s13225-023-00524-5</ext-link></mixed-citation></ref></ref-list></tp:taxon-treatment>
