# Supplementary material for: Taxonomy and phylogeny of saprobic Sordariomycetes (Ascomycota) from woody litter in terrestrial ecosystems of Yunnan Province, China
Source: MycoKeys. 2026 Mar 18;130:1–49. doi: 10.3897/mycokeys.130.181430 (PMC13019349; doi:10.3897/mycokeys.130.181430)
Supplement: XML Treatment for Lasiosphaeris hispida [file mycokeys.130.181430-treatment15.xml]

<!DOCTYPE tp:taxon-treatment
  PUBLIC "-//TaxonX//DTD Taxonomic Treatment Publishing DTD v0 20100105//EN" "tax-treatment-NSO.dtd">
<tp:taxon-treatment xmlns:tp="http://www.plazi.org/taxpub"><tp:treatment-meta><kwd-group><label>Taxon classification</label><kwd>
                  <named-content content-type="kingdom">Fungi</named-content>
                </kwd><kwd>
                  <named-content content-type="order">Sordariales</named-content>
                </kwd><kwd>
                  <named-content content-type="family">Lasiosphaeridaceae</named-content>
                </kwd></kwd-group><mixed-citation publication-type="journal"><person-group><name><surname>Ren</surname><given-names>Guang-Cong</given-names></name><name><surname>Wanasinghe</surname><given-names>Dhanushka</given-names></name><name><surname>Gui</surname><given-names>Heng</given-names></name><name><surname>Zhou</surname><given-names>Zu-Yi</given-names></name><name><surname>Shi</surname><given-names>Xian</given-names></name><name><surname>Faraj</surname><given-names>Turki Kh.</given-names></name><name><surname>Dong</surname><given-names>Kai-Xuan</given-names></name></person-group><article-title>Taxonomy and phylogeny of saprobic <tp:taxon-name><tp:taxon-name-part taxon-name-part-type="class" reg="Sordariomycetes">Sordariomycetes</tp:taxon-name-part></tp:taxon-name> (<tp:taxon-name><tp:taxon-name-part taxon-name-part-type="phylum" reg="Ascomycota">Ascomycota</tp:taxon-name-part></tp:taxon-name>) from woody litter in terrestrial ecosystems of Yunnan Province, China</article-title><source>MycoKeys</source><day>18</day><month>03</month><year>2026</year><volume>130</volume><fpage>1</fpage><lpage>49</lpage><pub-id pub-id-type="doi">10.3897/mycokeys.130.181430</pub-id></mixed-citation></tp:treatment-meta><tp:nomenclature><tp:taxon-name><object-id xmlns:xlink="http://www.w3.org/1999/xlink" content-type="arpha" xlink:type="simple">729965DD-F655-5FD3-BE5F-B9CD7F1E45A1</object-id>
                        		<tp:taxon-name-part taxon-name-part-type="genus" reg="Lasiosphaeris">Lasiosphaeris</tp:taxon-name-part> <tp:taxon-name-part taxon-name-part-type="species" reg="hispida">hispida</tp:taxon-name-part>
                        	
                        		<object-id xmlns:xlink="http://www.w3.org/1999/xlink" xlink:type="simple">Index Fungorum: IF531338</object-id>
                        		<object-id xmlns:xlink="http://www.w3.org/1999/xlink" xlink:type="simple">Facesoffungi Number: FoF10021</object-id>
                        	</tp:taxon-name><tp:taxon-authority>(Tode) Clem., Gen. fung. (Minneapolis): [173] (1909)</tp:taxon-authority><xref ref-type="fig" rid="F13">Fig. 14</xref></tp:nomenclature><tp:treatment-sec sec-type="Basionym"><title>Basionym.</title><p><italic><tp:taxon-name><tp:taxon-name-part taxon-name-part-type="genus" reg="Sphaeria">Sphaeria</tp:taxon-name-part> <tp:taxon-name-part taxon-name-part-type="species" reg="hispida">hispida</tp:taxon-name-part></tp:taxon-name></italic> Tode, Fung. mecklenb. sel. (Lüneburg) 2: 17 (1791)</p><fig id="F12" position="float" orientation="portrait"><object-id xmlns:xlink="http://www.w3.org/1999/xlink" content-type="doi" xlink:type="simple">10.3897/mycokeys.130.181430.figure13</object-id><object-id xmlns:xlink="http://www.w3.org/1999/xlink" content-type="arpha" xlink:type="simple">0446D0EB-B4C6-5E32-A66C-6486FCD296AE</object-id><label>Figure 13.</label><caption><p>Phylogram generated from <abbrev xmlns:xlink="http://www.w3.org/1999/xlink" xlink:title="maximum likelihood" xlink:type="simple">ML</abbrev> analysis based on <abbrev xmlns:xlink="http://www.w3.org/1999/xlink" xlink:title="large subunit nuclear ribosomal" xlink:type="simple">LSU</abbrev>, <abbrev xmlns:xlink="http://www.w3.org/1999/xlink" xlink:title="internal transcribed spacer region" xlink:type="simple">ITS</abbrev>, and TUB sequence data representing <italic><tp:taxon-name><tp:taxon-name-part taxon-name-part-type="genus" reg="Lasiosphaeria">Lasiosphaeria</tp:taxon-name-part></tp:taxon-name></italic> and <italic><tp:taxon-name><tp:taxon-name-part taxon-name-part-type="genus" reg="Lasiosphaeris">Lasiosphaeris</tp:taxon-name-part></tp:taxon-name></italic>. Related sequences are obtained following <xref ref-type="bibr" rid="B36">Huang et al. (2021)</xref>. Twenty-two strains are included in the combined analyses, which comprise 2669 characters for <abbrev xmlns:xlink="http://www.w3.org/1999/xlink" xlink:title="large subunit nuclear ribosomal" xlink:type="simple">LSU</abbrev>, <abbrev xmlns:xlink="http://www.w3.org/1999/xlink" xlink:title="internal transcribed spacer region" xlink:type="simple">ITS</abbrev> and TUB alignment. <italic><tp:taxon-name><tp:taxon-name-part taxon-name-part-type="genus" reg="Anopodium">Anopodium</tp:taxon-name-part> <tp:taxon-name-part taxon-name-part-type="species" reg="ampullaceum">ampullaceum</tp:taxon-name-part></tp:taxon-name></italic> (MJR 40/07) and <italic><tp:taxon-name><tp:taxon-name-part taxon-name-part-type="genus" reg="Ramophialophora">Ramophialophora</tp:taxon-name-part> <tp:taxon-name-part taxon-name-part-type="species" reg="humicola">humicola</tp:taxon-name-part></tp:taxon-name></italic> (CBS 124563) were used as the outgroup taxa. The best-scoring RAxML tree with a final likelihood value of -8642.701866 is presented. The matrix had 545 distinct alignment patterns, with 26.27% of undetermined characters or gaps. Estimated base frequencies were as follows; A = 0.230199, C = 0.259303, G = 0.278833, T = 0.231665; substitution rates AC = 1.180009, AG = 2.589188, AT = 1.230892, CG = 1.493571, CT = 9.951940, GT = 1.0000. Gamma distribution shape parameter α = 0.134824 and tree-length = 0.536057. The tree topology of the <abbrev xmlns:xlink="http://www.w3.org/1999/xlink" xlink:title="maximum likelihood" xlink:type="simple">ML</abbrev> analysis is similar to the Bayesian analysis. Bootstrap values for <abbrev xmlns:xlink="http://www.w3.org/1999/xlink" xlink:title="maximum likelihood" xlink:type="simple">ML</abbrev> equal to or greater than 70% and posterior probability values greater than 0.95 from BYPP analysis labelled on the nodes. Strains of the newly described species are in red, while type strains are in bold.</p></caption><graphic xmlns:xlink="http://www.w3.org/1999/xlink" xlink:href="mycokeys-130-001-g013.jpg" id="oo_1564024.jpg" position="float" orientation="portrait" xlink:type="simple"><uri content-type="original_file" xlink:type="simple">https://binary.pensoft.net/fig/1564024</uri></graphic></fig><fig id="F13" position="float" orientation="portrait"><object-id xmlns:xlink="http://www.w3.org/1999/xlink" content-type="doi" xlink:type="simple">10.3897/mycokeys.130.181430.figure14</object-id><object-id xmlns:xlink="http://www.w3.org/1999/xlink" content-type="arpha" xlink:type="simple">CAA5CA93-D46F-540B-958E-FD5A3B674B6C</object-id><label>Figure 14.</label><caption><p><italic><tp:taxon-name><tp:taxon-name-part taxon-name-part-type="genus" reg="Lasiosphaeris">Lasiosphaeris</tp:taxon-name-part> <tp:taxon-name-part taxon-name-part-type="species" reg="hispida">hispida</tp:taxon-name-part></tp:taxon-name></italic> (<abbrev xmlns:xlink="http://www.w3.org/1999/xlink" content-type="institution" xlink:title="Cryptogams Kunming Institute of Botany, Academia Sinica" xlink:type="simple">HKAS</abbrev> 122766). <bold>a, b</bold>. Appearance of ascomata on host surface; <bold>c, d</bold>. Ascoma in cross section; <bold>e</bold>. Peridium; <bold>f</bold>. Paraphyses; <bold>g–i</bold>. Asci; <bold>j–n</bold>. Ascospores; <bold>o</bold>. Germinating ascospore; <bold>p, q</bold>. Culture characters on PDA (<bold>p</bold> from above; <bold>q</bold> from below). Scale bars: 200 µm (<bold>c, d</bold>); 50 µm (<bold>e, f–i</bold>); 30 µm (<bold>j–o</bold>); 20 mm (<bold>p, q</bold>).</p></caption><graphic xmlns:xlink="http://www.w3.org/1999/xlink" xlink:href="mycokeys-130-001-g014.jpg" id="oo_1564025.jpg" position="float" orientation="portrait" xlink:type="simple"><uri content-type="original_file" xlink:type="simple">https://binary.pensoft.net/fig/1564025</uri></graphic></fig></tp:treatment-sec><tp:treatment-sec sec-type="Description"><title>Description.</title><p><bold><italic>Saprobic</italic></bold> on dead woody twigs. <bold>Sexual morph: <italic>Ascomata</italic></bold> 380–460 μm high, 350–460 μm diam. (x̄ = 420 × 400 μm, n = 5), perithecial, solitary, superficial to semi-immersed, globose to subglobose, black, ostiolate, coriaceous, with numerous, septate, brown, setae (4–5 diam.). <bold><italic>Peridium</italic></bold> 40–56 µm (x̄= 50 µm, n = 30) wide, comprising two layers, outer layer composed of brown cells of <bold><italic>textura angularis</italic></bold> to <bold><italic>textura prismatica</italic></bold>, inner layer composed of hyaline cells of <bold><italic>textura angularis</italic></bold>. <bold><italic>Paraphyses</italic></bold> 3–5 µm wide, numerous, hyaline, filiform, septate, branched, slightly constricted at the septa, embedded in a gelatinous matrix. <bold><italic>Asci</italic></bold> 210–270 × 12–18 μm (x̄ = 250 × 15 μm, n = 20), 8-spored, unitunicate, cylindrical to clavate, long pedicellate, apex rounded, with apical globule, apical ring distinct. <bold><italic>Ascospores</italic></bold> 70–76 × 5.5–8 μm (x̄ = 73 × 6.7 μm, n = 30), bi-seriate, cylindrical, slightly curved near the base, hyaline and aseptate when young, becoming pale brown and 7-septate when mature, rounded at the apex, pointed at the base, guttule, smooth-walled. <bold>Asexual morph</bold>: Undetermined.</p></tp:treatment-sec><tp:treatment-sec sec-type="Culture characteristics"><title>Culture characteristics.</title><p>Ascospores germinating on PDA within 24 h at room temperature (25 °C). Colonies on PDA, reaching 30–40 mm diameter after one week at 20–25 °C, mycelia superficial, irregular, flat, fimbriate, undulate entire, grey to atrovirens; reverse, atrovirens.</p></tp:treatment-sec><tp:treatment-sec sec-type="Material examined"><title>Material examined.</title><p>China • Yunnan Province, Nixi Diqing, Xianggelila, Nixi, (<named-content xmlns:xlink="http://www.w3.org/1999/xlink" content-type="dwc:verbatimCoordinates" xlink:type="simple">27°25'37"N, 99°50'45"E</named-content>, elevation: 3090 m), on dead woody twigs of <italic><tp:taxon-name><tp:taxon-name-part taxon-name-part-type="genus" reg="Rhododendron">Rhododendron</tp:taxon-name-part> <tp:taxon-name-part taxon-name-part-type="species" reg="rubiginosum">rubiginosum</tp:taxon-name-part></tp:taxon-name></italic> (<tp:taxon-name><tp:taxon-name-part taxon-name-part-type="family" reg="Ericaceae">Ericaceae</tp:taxon-name-part></tp:taxon-name>), 1 September 2020, G.C. Ren, NX24 (<abbrev xmlns:xlink="http://www.w3.org/1999/xlink" content-type="institution" xlink:title="Cryptogams Kunming Institute of Botany, Academia Sinica" xlink:type="simple">HKAS</abbrev> 122766), living culture <abbrev xmlns:xlink="http://www.w3.org/1999/xlink" content-type="institution" xlink:title="Kunming Institute of Botany Culture Collection" xlink:type="simple">KUNCC</abbrev> 21-0645.</p></tp:treatment-sec><tp:treatment-sec sec-type="GenBank numbers"><title>GenBank numbers.</title><p><abbrev xmlns:xlink="http://www.w3.org/1999/xlink" xlink:title="internal transcribed spacer region" xlink:type="simple">ITS</abbrev>: <ext-link xmlns:xlink="http://www.w3.org/1999/xlink" xlink:href="PX568865" ext-link-type="gen" xlink:type="simple">PX568865</ext-link>, <abbrev xmlns:xlink="http://www.w3.org/1999/xlink" xlink:title="large subunit nuclear ribosomal" xlink:type="simple">LSU</abbrev>: <ext-link xmlns:xlink="http://www.w3.org/1999/xlink" xlink:href="PX473157" ext-link-type="gen" xlink:type="simple">PX473157</ext-link>, <abbrev xmlns:xlink="http://www.w3.org/1999/xlink" xlink:title="small subunit ribosomal RNA" xlink:type="simple">SSU</abbrev>: <ext-link xmlns:xlink="http://www.w3.org/1999/xlink" xlink:href="PX583846" ext-link-type="gen" xlink:type="simple">PX583846</ext-link>.</p></tp:treatment-sec><tp:treatment-sec sec-type="Known hosts and distribution"><title>Known hosts and distribution.</title><p>On dead wood in Germany (type locality) and USA (<xref ref-type="bibr" rid="B29">Fuckel 1870</xref>; <xref ref-type="bibr" rid="B62">Miller and Huhndorf 2005</xref>), on dead woody twigs of <italic><tp:taxon-name><tp:taxon-name-part taxon-name-part-type="genus" reg="Rhododendron">Rhododendron</tp:taxon-name-part> <tp:taxon-name-part taxon-name-part-type="species" reg="rubiginosum">rubiginosum</tp:taxon-name-part></tp:taxon-name></italic> (<tp:taxon-name><tp:taxon-name-part taxon-name-part-type="family" reg="Ericaceae">Ericaceae</tp:taxon-name-part></tp:taxon-name>) in China (this study).</p></tp:treatment-sec><tp:treatment-sec sec-type="Notes"><title>Notes.</title><p>Multi-loci phylogenetic analyses based on a concatenated <abbrev xmlns:xlink="http://www.w3.org/1999/xlink" xlink:title="large subunit nuclear ribosomal" xlink:type="simple">LSU</abbrev>, <abbrev xmlns:xlink="http://www.w3.org/1999/xlink" xlink:title="internal transcribed spacer region" xlink:type="simple">ITS</abbrev>, and TUB sequence dataset show that our new collections (<abbrev xmlns:xlink="http://www.w3.org/1999/xlink" content-type="institution" xlink:title="Kunming Institute of Botany Culture Collection" xlink:type="simple">KUNCC</abbrev> 21-0645) clusters with <italic><tp:taxon-name><tp:taxon-name-part taxon-name-part-type="genus" reg="Lasiosphaeris">Lasiosphaeris</tp:taxon-name-part> <tp:taxon-name-part taxon-name-part-type="species" reg="hispida">hispida</tp:taxon-name-part></tp:taxon-name></italic> (CBS95572, SMH3336) with 100% <abbrev xmlns:xlink="http://www.w3.org/1999/xlink" xlink:title="maximum likelihood" xlink:type="simple">ML</abbrev> and 1.00 BYPP bootstrap support (Fig. <xref ref-type="fig" rid="F12">13</xref>). Sequence comparison for the <abbrev xmlns:xlink="http://www.w3.org/1999/xlink" xlink:title="internal transcribed spacer region" xlink:type="simple">ITS</abbrev>, <abbrev xmlns:xlink="http://www.w3.org/1999/xlink" xlink:title="large subunit nuclear ribosomal" xlink:type="simple">LSU</abbrev> and TUB region between our isolates (<abbrev xmlns:xlink="http://www.w3.org/1999/xlink" content-type="institution" xlink:title="Kunming Institute of Botany Culture Collection" xlink:type="simple">KUNCC</abbrev> 21-0645) and <italic><tp:taxon-name><tp:taxon-name-part taxon-name-part-type="genus" reg="Lasiosphaeris">Lasiosphaeris</tp:taxon-name-part> <tp:taxon-name-part taxon-name-part-type="species" reg="hispida">hispida</tp:taxon-name-part></tp:taxon-name></italic> (SMH3336) showed no significant base pair differences. Our collection (<abbrev xmlns:xlink="http://www.w3.org/1999/xlink" content-type="institution" xlink:title="Kunming Institute of Botany Culture Collection" xlink:type="simple">KUNCC</abbrev> 21-0645) resembles <italic><tp:taxon-name><tp:taxon-name-part taxon-name-part-type="genus" reg="Lasiosphaeris">Lasiosphaeris</tp:taxon-name-part> <tp:taxon-name-part taxon-name-part-type="species" reg="hispida">hispida</tp:taxon-name-part></tp:taxon-name></italic> in having sporodochial conidiomata; septate, subhyaline to light brown mycelium; mononematous, cylindrical, light brown conidiophores; monoblastic, terminal, light brown conidiogenous cells and muriform, oval to long elliptical conidia often with a hyaline, elliptical to globose, 0–multiple-basal cell (<xref ref-type="bibr" rid="B36">Huang et al. 2021</xref>). Therefore, we introduce our collection as the first record of <italic><tp:taxon-name><tp:taxon-name-part taxon-name-part-type="genus" reg="Lasiosphaeris">L.</tp:taxon-name-part> <tp:taxon-name-part taxon-name-part-type="species" reg="hispida">hispida</tp:taxon-name-part></tp:taxon-name></italic> from <italic><tp:taxon-name><tp:taxon-name-part taxon-name-part-type="genus" reg="Rhododendron">Rhododendron</tp:taxon-name-part> <tp:taxon-name-part taxon-name-part-type="species" reg="rubiginosum">rubiginosum</tp:taxon-name-part></tp:taxon-name></italic> (<tp:taxon-name><tp:taxon-name-part taxon-name-part-type="family" reg="Ericaceae">Ericaceae</tp:taxon-name-part></tp:taxon-name>), and first time reported in China.</p></tp:treatment-sec><ref-list><ref id="B36"><mixed-citation xmlns:xlink="http://www.w3.org/1999/xlink" xlink:type="simple">Huang SK, Hyde KD, Mapook A, Maharachchikumbura SSN, Bhat JD, McKenzie EHC, Jeewon R, Wen TC (2021) Taxonomic studies of some often over-looked <tp:taxon-name><tp:taxon-name-part taxon-name-part-type="subclass">Diaporthomycetidae</tp:taxon-name-part></tp:taxon-name> and <tp:taxon-name><tp:taxon-name-part taxon-name-part-type="subclass">Sordariomycetidae</tp:taxon-name-part></tp:taxon-name>. Fungal Diversity 111: 443–572. <ext-link xlink:href="10.1007/s13225-021-00488-4" ext-link-type="doi" xlink:type="simple">https://doi.org/10.1007/s13225-021-00488-4</ext-link></mixed-citation></ref><ref id="B29"><mixed-citation xmlns:xlink="http://www.w3.org/1999/xlink" xlink:type="simple">Fuckel L (1870) Symbolae mycologicae. Beiträge zur Kenntniss der Rheinischen Pilze. Jahrbücher Des Nassauischen Vereins Für Naturkunde 23–24: 1–459. <ext-link xlink:href="10.5962/bhl.title.47117" ext-link-type="doi" xlink:type="simple">https://doi.org/10.5962/bhl.title.47117</ext-link></mixed-citation></ref><ref id="B62"><mixed-citation xmlns:xlink="http://www.w3.org/1999/xlink" xlink:type="simple">Miller AN, Huhndorf SM (2005) Multi-gene phylogenies indicate ascomal wall morphology is a better predictor of phylogenetic relationships than ascospore morphology in the <tp:taxon-name><tp:taxon-name-part taxon-name-part-type="order">Sordariales</tp:taxon-name-part></tp:taxon-name> (<tp:taxon-name><tp:taxon-name-part taxon-name-part-type="phylum">Ascomycota</tp:taxon-name-part></tp:taxon-name>, <tp:taxon-name><tp:taxon-name-part taxon-name-part-type="kingdom">Fungi</tp:taxon-name-part></tp:taxon-name>). Molecular Phylogenetics and Evolution 35(1): 60–75. <ext-link xlink:href="10.1016/j.ympev.2005.01.007" ext-link-type="doi" xlink:type="simple">https://doi.org/10.1016/j.ympev.2005.01.007</ext-link></mixed-citation></ref></ref-list></tp:taxon-treatment>
