# Supplementary material for: Taxonomy and phylogeny of saprobic Sordariomycetes (Ascomycota) from woody litter in terrestrial ecosystems of Yunnan Province, China
Source: MycoKeys. 2026 Mar 18;130:1–49. doi: 10.3897/mycokeys.130.181430 (PMC13019349; doi:10.3897/mycokeys.130.181430)
Supplement: XML Treatment for Barrmaelia nixiensis [file mycokeys.130.181430-treatment17.xml]

<!DOCTYPE tp:taxon-treatment
  PUBLIC "-//TaxonX//DTD Taxonomic Treatment Publishing DTD v0 20100105//EN" "tax-treatment-NSO.dtd">
<tp:taxon-treatment xmlns:tp="http://www.plazi.org/taxpub"><tp:treatment-meta><kwd-group><label>Taxon classification</label><kwd>
                  <named-content content-type="kingdom">Fungi</named-content>
                </kwd><kwd>
                  <named-content content-type="order">Xylariales</named-content>
                </kwd><kwd>
                  <named-content content-type="family">Barrmaeliaceae</named-content>
                </kwd></kwd-group><mixed-citation publication-type="journal"><person-group><name><surname>Ren</surname><given-names>Guang-Cong</given-names></name><name><surname>Wanasinghe</surname><given-names>Dhanushka</given-names></name><name><surname>Gui</surname><given-names>Heng</given-names></name><name><surname>Zhou</surname><given-names>Zu-Yi</given-names></name><name><surname>Shi</surname><given-names>Xian</given-names></name><name><surname>Faraj</surname><given-names>Turki Kh.</given-names></name><name><surname>Dong</surname><given-names>Kai-Xuan</given-names></name></person-group><article-title>Taxonomy and phylogeny of saprobic <tp:taxon-name><tp:taxon-name-part taxon-name-part-type="class" reg="Sordariomycetes">Sordariomycetes</tp:taxon-name-part></tp:taxon-name> (<tp:taxon-name><tp:taxon-name-part taxon-name-part-type="phylum" reg="Ascomycota">Ascomycota</tp:taxon-name-part></tp:taxon-name>) from woody litter in terrestrial ecosystems of Yunnan Province, China</article-title><source>MycoKeys</source><day>18</day><month>03</month><year>2026</year><volume>130</volume><fpage>1</fpage><lpage>49</lpage><pub-id pub-id-type="doi">10.3897/mycokeys.130.181430</pub-id></mixed-citation></tp:treatment-meta><tp:nomenclature><tp:taxon-name><object-id xmlns:xlink="http://www.w3.org/1999/xlink" content-type="arpha" xlink:type="simple">4EAA97DA-390C-5440-AEDD-D0175FEE3B58</object-id>
                        		<tp:taxon-name-part taxon-name-part-type="genus" reg="Barrmaelia">Barrmaelia</tp:taxon-name-part> <tp:taxon-name-part taxon-name-part-type="species" reg="nixiensis">nixiensis</tp:taxon-name-part>
                        	
                        		<object-id xmlns:xlink="http://www.w3.org/1999/xlink" xlink:type="simple">Index Fungorum: IF904526</object-id>
                        		<object-id xmlns:xlink="http://www.w3.org/1999/xlink" xlink:type="simple">Facesoffungi Number: FoF18854</object-id>
                        	</tp:taxon-name><tp:taxon-authority>G.C Ren &amp; Wanas.</tp:taxon-authority><tp:taxon-status xmlns:xlink="http://www.w3.org/1999/xlink" xlink:type="simple">sp. nov.</tp:taxon-status><xref ref-type="fig" rid="F15">Fig. 16</xref></tp:nomenclature><tp:treatment-sec sec-type="Etymology"><title>Etymology.</title><p>The specific epithet “<tp:taxon-name><tp:taxon-name-part taxon-name-part-type="genus" reg="Barrmaelia"/><tp:taxon-name-part taxon-name-part-type="species">nixiensis</tp:taxon-name-part></tp:taxon-name>” reflects nixi where the holotype was collected.</p><fig id="F14" position="float" orientation="portrait"><object-id xmlns:xlink="http://www.w3.org/1999/xlink" content-type="doi" xlink:type="simple">10.3897/mycokeys.130.181430.figure15</object-id><object-id xmlns:xlink="http://www.w3.org/1999/xlink" content-type="arpha" xlink:type="simple">3220A9E0-C2A2-5C78-8FD5-C04BD0281BD7</object-id><label>Figure 15.</label><caption><p>Phylogram generated from <abbrev xmlns:xlink="http://www.w3.org/1999/xlink" xlink:title="maximum likelihood" xlink:type="simple">ML</abbrev> analysis based on <abbrev xmlns:xlink="http://www.w3.org/1999/xlink" xlink:title="large subunit nuclear ribosomal" xlink:type="simple">LSU</abbrev>, <abbrev xmlns:xlink="http://www.w3.org/1999/xlink" xlink:title="internal transcribed spacer region" xlink:type="simple">ITS</abbrev>, <italic>tef</italic>1-α, <italic>rpb</italic>2 and TUB sequence data representing <tp:taxon-name><tp:taxon-name-part taxon-name-part-type="family" reg="Barrmaeliaceae">Barrmaeliaceae</tp:taxon-name-part></tp:taxon-name> and <tp:taxon-name><tp:taxon-name-part taxon-name-part-type="family" reg="Graphostromataceae">Graphostromataceae</tp:taxon-name-part></tp:taxon-name>. Related sequences are obtained following <xref ref-type="bibr" rid="B11">Chen et al. (2024)</xref> and GenBank (<ext-link xmlns:xlink="http://www.w3.org/1999/xlink" xlink:href="http://www.ncbi.nlm.nih.gov" ext-link-type="uri" xlink:type="simple">http://www.ncbi.nlm.nih.gov</ext-link>). Seventy-one strains are included in the combined analyses, which comprise 5409 characters for <abbrev xmlns:xlink="http://www.w3.org/1999/xlink" xlink:title="large subunit nuclear ribosomal" xlink:type="simple">LSU</abbrev>, <abbrev xmlns:xlink="http://www.w3.org/1999/xlink" xlink:title="internal transcribed spacer region" xlink:type="simple">ITS</abbrev>, <italic>tef</italic>1-α, <italic>rpb</italic>2 and TUB alignment. <italic><tp:taxon-name><tp:taxon-name-part taxon-name-part-type="genus" reg="Hypoxylon">Hypoxylon</tp:taxon-name-part> <tp:taxon-name-part taxon-name-part-type="species" reg="pulicicidum">pulicicidum</tp:taxon-name-part></tp:taxon-name></italic> (MUCL49879) and <italic><tp:taxon-name><tp:taxon-name-part taxon-name-part-type="genus" reg="Hypoxylon">H.</tp:taxon-name-part> <tp:taxon-name-part taxon-name-part-type="species" reg="rickii">rickii</tp:taxon-name-part></tp:taxon-name></italic> (MUCL 53309). were used as the outgroup taxa. The best-scoring RAxML tree with a final likelihood value of -44661.622236 is presented. The matrix had 2258 distinct alignment patterns, with 45.28% of undetermined characters or gaps. Estimated base frequencies were as follows; A = 0.236549, C = 0.271101, G = 0.252706, T = 0.239644; substitution rates AC = 1.148601, AG = 4.023809, AT = 1.100668, CG = 0.916979, CT = 6.158610, GT = 1.0000. Gamma distribution shape parameter α = 0.244516 and tree-length = 3.234831. The tree topology of the <abbrev xmlns:xlink="http://www.w3.org/1999/xlink" xlink:title="maximum likelihood" xlink:type="simple">ML</abbrev> analysis is similar to the Bayesian analysis. Bootstrap values for <abbrev xmlns:xlink="http://www.w3.org/1999/xlink" xlink:title="maximum likelihood" xlink:type="simple">ML</abbrev> equal to or greater than 70% and posterior probability values greater than 0.95 from BYPP analysis labelled on the nodes. Strains of the newly described species are in red, while type strains are in bold.</p></caption><graphic xmlns:xlink="http://www.w3.org/1999/xlink" xlink:href="mycokeys-130-001-g015.jpg" id="oo_1564026.jpg" position="float" orientation="portrait" xlink:type="simple"><uri content-type="original_file" xlink:type="simple">https://binary.pensoft.net/fig/1564026</uri></graphic></fig><fig id="F15" position="float" orientation="portrait"><object-id xmlns:xlink="http://www.w3.org/1999/xlink" content-type="doi" xlink:type="simple">10.3897/mycokeys.130.181430.figure16</object-id><object-id xmlns:xlink="http://www.w3.org/1999/xlink" content-type="arpha" xlink:type="simple">47942787-6908-54CE-AF6E-7DAB6F3AFA60</object-id><label>Figure 16.</label><caption><p><italic><tp:taxon-name><tp:taxon-name-part taxon-name-part-type="genus" reg="Barrmaelia">Barrmaelia</tp:taxon-name-part> <tp:taxon-name-part taxon-name-part-type="species" reg="nixiensis">nixiensis</tp:taxon-name-part></tp:taxon-name></italic> (<abbrev xmlns:xlink="http://www.w3.org/1999/xlink" content-type="institution" xlink:title="Cryptogams Kunming Institute of Botany, Academia Sinica" xlink:type="simple">HKAS</abbrev> 122884, holotype). <bold>a, b</bold>. Appearance of ascomata on the host substrate (red arrows indicate ascomata); <bold>c</bold>. Ascomata in transverse section; <bold>d</bold>. Ascoma in vertical section; <bold>e</bold>. Section of the ascoma; <bold>f</bold>. Peridium; <bold>g</bold>. Paraphyses; <bold>h</bold>–<bold>l</bold>. Asci; <bold>m</bold>–<bold>o</bold>. Ascospores; <bold>p</bold>. A germinated ascospore; <bold>q, r</bold>. Culture characters on PDA (<bold>q</bold> from above; <bold>r</bold> from below). Scale bars: 200 μm (<bold>e</bold>); 20 μm (<bold>f, g</bold>); 50 μm (<bold>h–l</bold>); 5 μm (<bold>m–p</bold>); 30 mm (<bold>q, r</bold>).</p></caption><graphic xmlns:xlink="http://www.w3.org/1999/xlink" xlink:href="mycokeys-130-001-g016.jpg" id="oo_1564027.jpg" position="float" orientation="portrait" xlink:type="simple"><uri content-type="original_file" xlink:type="simple">https://binary.pensoft.net/fig/1564027</uri></graphic></fig></tp:treatment-sec><tp:treatment-sec sec-type="Holotype"><title>Holotype.</title><p><abbrev xmlns:xlink="http://www.w3.org/1999/xlink" content-type="institution" xlink:title="Cryptogams Kunming Institute of Botany, Academia Sinica" xlink:type="simple">HKAS</abbrev> 122884</p></tp:treatment-sec><tp:treatment-sec sec-type="Description"><title>Description.</title><p><bold><italic>Saprobic</italic></bold> on dead woody twigs. <bold>Sexual morph: <italic>Ascomata</italic></bold> 450–600 μm high, 450–530 μm diam. (x̄ = 520 × 490 μm, n = 5), immersed in bark, solitary or aggregated, globose to subglobose, uni-loculate, coriaceous, visible as black dots, ostiolar openings on the stromatal surface. <bold><italic>Ostioles</italic></bold> centric, often elongate, ostiolar pore rounded, shiny and slightly raised. <bold><italic>Peridium</italic></bold> 12–18 μm thick, composed of brown cells of <bold><italic>textura angularis</italic></bold>, thick–walled. <bold><italic>Paraphyses</italic></bold> 2.5–4 μm wide, abundant, hyaline, filamentous, sinuous, unbranched, septate, guttulate, slightly tapering towards the apex, obtuse. <bold><italic>Asci</italic></bold> 75–95 × 5–6 μm (x̄ = 90 × 5.7 μm, n = 20), 8-spored, unitunicate, cylindrical, straight or curved, long pedicellate, apically rounded. <bold><italic>Ascospores</italic></bold> 8.5–11 × 3.2–4 μm (x̄ = 9.8 × 3.7 μm, n = 30), uniseriate, unicellular, ellipsoidal to oblong, straight, brown, small guttules, smooth-walled, without a gelatinous sheath and without germ slit. <bold>Asexual morph</bold>: Undetermined.</p></tp:treatment-sec><tp:treatment-sec sec-type="Culture characteristics"><title>Culture characteristics.</title><p>Ascospores germinating on PDA within 24 h at room temperature (25 °C). Germ tubes are produced from the basal and apical cell of ascospore. Colonies on PDA, reaching 20 mm diameter after one week at 20–25 °C, mycelia superficial, raised, circular, fimbriate, dense, flat, entire edge, white to light brown; reverse, light brown at the edge, dark brown at the center.</p></tp:treatment-sec><tp:treatment-sec sec-type="Material examined"><title>Material examined.</title><p>China • Yunnan Province, Diqing, Xianggelila, Nixi, (<named-content xmlns:xlink="http://www.w3.org/1999/xlink" content-type="dwc:verbatimCoordinates" xlink:type="simple">27°25'37"N, 99°50'45"E</named-content>, elevation: 3090 m), on dead woody twigs of <italic><tp:taxon-name><tp:taxon-name-part taxon-name-part-type="genus" reg="Rhododendron">Rhododendron</tp:taxon-name-part> <tp:taxon-name-part taxon-name-part-type="species" reg="rubiginosum">rubiginosum</tp:taxon-name-part></tp:taxon-name></italic> (<tp:taxon-name><tp:taxon-name-part taxon-name-part-type="family" reg="Ericaceae">Ericaceae</tp:taxon-name-part></tp:taxon-name>), 31 August 2020, G.C. Ren, NX17 (holotype, <abbrev xmlns:xlink="http://www.w3.org/1999/xlink" content-type="institution" xlink:title="Cryptogams Kunming Institute of Botany, Academia Sinica" xlink:type="simple">HKAS</abbrev> 122884), ex-type culture <abbrev xmlns:xlink="http://www.w3.org/1999/xlink" content-type="institution" xlink:title="Kunming Institute of Botany Culture Collection" xlink:type="simple">KUNCC</abbrev> 21-0642.</p></tp:treatment-sec><tp:treatment-sec sec-type="GenBank numbers"><title>GenBank numbers.</title><p><abbrev xmlns:xlink="http://www.w3.org/1999/xlink" xlink:title="internal transcribed spacer region" xlink:type="simple">ITS</abbrev>: <ext-link xmlns:xlink="http://www.w3.org/1999/xlink" xlink:href="PP663076" ext-link-type="gen" xlink:type="simple">PP663076</ext-link>, <abbrev xmlns:xlink="http://www.w3.org/1999/xlink" xlink:title="large subunit nuclear ribosomal" xlink:type="simple">LSU</abbrev>: <ext-link xmlns:xlink="http://www.w3.org/1999/xlink" xlink:href="PP663082" ext-link-type="gen" xlink:type="simple">PP663082</ext-link>, <italic>tef</italic>1-α: <ext-link xmlns:xlink="http://www.w3.org/1999/xlink" xlink:href="PX521737" ext-link-type="gen" xlink:type="simple">PX521737</ext-link>.</p></tp:treatment-sec><tp:treatment-sec sec-type="Notes"><title>Notes.</title><p>Multi-loci phylogenetic analyses based on a concatenated <abbrev xmlns:xlink="http://www.w3.org/1999/xlink" xlink:title="large subunit nuclear ribosomal" xlink:type="simple">LSU</abbrev>, <abbrev xmlns:xlink="http://www.w3.org/1999/xlink" xlink:title="internal transcribed spacer region" xlink:type="simple">ITS</abbrev>, <italic>tef</italic>1-a and <italic>rpb</italic>2 dataset show that our new collections (<abbrev xmlns:xlink="http://www.w3.org/1999/xlink" content-type="institution" xlink:title="Kunming Institute of Botany Culture Collection" xlink:type="simple">KUNCC</abbrev> 21-0642) clusters with <italic><tp:taxon-name><tp:taxon-name-part taxon-name-part-type="genus" reg="Barrmaelia">Barrmaelia</tp:taxon-name-part> <tp:taxon-name-part taxon-name-part-type="species" reg="macrospora">macrospora</tp:taxon-name-part></tp:taxon-name></italic> (CBS 142768), but they did not receive statistical support values (Fig. <xref ref-type="fig" rid="F14">15</xref>). Sequence comparison for the <abbrev xmlns:xlink="http://www.w3.org/1999/xlink" xlink:title="internal transcribed spacer region" xlink:type="simple">ITS</abbrev> region between <italic><tp:taxon-name><tp:taxon-name-part taxon-name-part-type="genus" reg="Barrmaelia">Barrmaelia</tp:taxon-name-part> <tp:taxon-name-part taxon-name-part-type="species" reg="nixiensis">nixiensis</tp:taxon-name-part></tp:taxon-name></italic> (<abbrev xmlns:xlink="http://www.w3.org/1999/xlink" content-type="institution" xlink:title="Kunming Institute of Botany Culture Collection" xlink:type="simple">KUNCC</abbrev> 21-0642) and <italic><tp:taxon-name><tp:taxon-name-part taxon-name-part-type="genus" reg="Barrmaelia">Barrmaelia</tp:taxon-name-part> <tp:taxon-name-part taxon-name-part-type="species" reg="macrospora">macrospora</tp:taxon-name-part></tp:taxon-name></italic> (CBS 142768) showed a 1.86% (10/ 538 bp, without gaps) base pair difference, 2% (15/ 751 bp, without gaps) base pair difference for <italic>tef</italic>1-a region. Morphologically, <italic><tp:taxon-name><tp:taxon-name-part taxon-name-part-type="genus" reg="Barrmaelia">Barrmaelia</tp:taxon-name-part> <tp:taxon-name-part taxon-name-part-type="species" reg="nixiensis">nixiensis</tp:taxon-name-part></tp:taxon-name></italic> differs from <italic><tp:taxon-name><tp:taxon-name-part taxon-name-part-type="genus" reg="Barrmaelia">B.</tp:taxon-name-part> <tp:taxon-name-part taxon-name-part-type="species" reg="macrospora">macrospora</tp:taxon-name-part></tp:taxon-name></italic> in having comparatively smaller asci (75–95 × 5–6 vs. 108–143 × 9–11) with long pedicellate, smaller asci ascospores (8.5–11 × 3.2–4 vs. (18.2–)20.5–24.0(−26.0) × (4.0–)4.8–5.9(−6.5)), while <italic><tp:taxon-name><tp:taxon-name-part taxon-name-part-type="genus" reg="Barrmaelia">B.</tp:taxon-name-part> <tp:taxon-name-part taxon-name-part-type="species" reg="macrospora">macrospora</tp:taxon-name-part></tp:taxon-name></italic> has larger asci with short stipe and larger ascospores with a lighter coloured band at the concave side and germ slit (<xref ref-type="bibr" rid="B106">Voglmayr et al. 2018</xref>). Based on morphology and the phylogenetic distinctiveness, we introduce <italic><tp:taxon-name><tp:taxon-name-part taxon-name-part-type="genus" reg="Barrmaelia">Barrmaelia</tp:taxon-name-part> <tp:taxon-name-part taxon-name-part-type="species" reg="nixiensis">nixiensis</tp:taxon-name-part></tp:taxon-name></italic> as a new species.</p></tp:treatment-sec><ref-list><ref id="B11"><mixed-citation xmlns:xlink="http://www.w3.org/1999/xlink" xlink:type="simple">Chen ML, Zhang JY, Xiao YP, Lu YZ (2024) <italic><tp:taxon-name><tp:taxon-name-part taxon-name-part-type="genus">Biscogniauxia</tp:taxon-name-part> <tp:taxon-name-part taxon-name-part-type="species">dicranopteridis</tp:taxon-name-part></tp:taxon-name></italic> sp. nov. and <italic><tp:taxon-name><tp:taxon-name-part taxon-name-part-type="genus">B.</tp:taxon-name-part> <tp:taxon-name-part taxon-name-part-type="species">petrensis</tp:taxon-name-part></tp:taxon-name></italic> isolated from <italic><tp:taxon-name><tp:taxon-name-part taxon-name-part-type="genus">Dicranopteris</tp:taxon-name-part> <tp:taxon-name-part taxon-name-part-type="species">dichotoma</tp:taxon-name-part></tp:taxon-name></italic> in China. Phytotaxa 641(4): 255–266. <ext-link xlink:href="10.11646/phytotaxa.641.4.2" ext-link-type="doi" xlink:type="simple">https://doi.org/10.11646/phytotaxa.641.4.2</ext-link></mixed-citation></ref><ref id="B106"><mixed-citation xmlns:xlink="http://www.w3.org/1999/xlink" xlink:type="simple">Voglmayr H, Friebes G, Gardiennet A, Jaklitsch WM (2018) <italic><tp:taxon-name><tp:taxon-name-part taxon-name-part-type="genus">Barrmaelia</tp:taxon-name-part></tp:taxon-name></italic> and <italic><tp:taxon-name><tp:taxon-name-part taxon-name-part-type="genus">Entosordaria</tp:taxon-name-part></tp:taxon-name></italic> in <tp:taxon-name><tp:taxon-name-part taxon-name-part-type="family">Barrmaeliaceae</tp:taxon-name-part></tp:taxon-name> (fam. nov., <tp:taxon-name><tp:taxon-name-part taxon-name-part-type="order">Xylariales</tp:taxon-name-part></tp:taxon-name>) and critical notes on <italic><tp:taxon-name><tp:taxon-name-part taxon-name-part-type="genus">Anthostomella</tp:taxon-name-part></tp:taxon-name></italic>-like genera based on multigene phylogenies. Mycological Progress 17: 155–177. <ext-link xlink:href="10.1007/s11557-017-1329-6" ext-link-type="doi" xlink:type="simple">https://doi.org/10.1007/s11557-017-1329-6</ext-link></mixed-citation></ref></ref-list></tp:taxon-treatment>
