# Supplementary material for: Taxonomy and phylogeny of saprobic Sordariomycetes (Ascomycota) from woody litter in terrestrial ecosystems of Yunnan Province, China
Source: MycoKeys. 2026 Mar 18;130:1–49. doi: 10.3897/mycokeys.130.181430 (PMC13019349; doi:10.3897/mycokeys.130.181430)
Supplement: XML Treatment for Biscogniauxia xishuangbannaensis [file mycokeys.130.181430-treatment19.xml]

<!DOCTYPE tp:taxon-treatment
  PUBLIC "-//TaxonX//DTD Taxonomic Treatment Publishing DTD v0 20100105//EN" "tax-treatment-NSO.dtd">
<tp:taxon-treatment xmlns:tp="http://www.plazi.org/taxpub"><tp:treatment-meta><kwd-group><label>Taxon classification</label><kwd>
                  <named-content content-type="kingdom">Fungi</named-content>
                </kwd><kwd>
                  <named-content content-type="order">Xylariales</named-content>
                </kwd><kwd>
                  <named-content content-type="family">Graphostromataceae</named-content>
                </kwd></kwd-group><mixed-citation publication-type="journal"><person-group><name><surname>Ren</surname><given-names>Guang-Cong</given-names></name><name><surname>Wanasinghe</surname><given-names>Dhanushka</given-names></name><name><surname>Gui</surname><given-names>Heng</given-names></name><name><surname>Zhou</surname><given-names>Zu-Yi</given-names></name><name><surname>Shi</surname><given-names>Xian</given-names></name><name><surname>Faraj</surname><given-names>Turki Kh.</given-names></name><name><surname>Dong</surname><given-names>Kai-Xuan</given-names></name></person-group><article-title>Taxonomy and phylogeny of saprobic <tp:taxon-name><tp:taxon-name-part taxon-name-part-type="class" reg="Sordariomycetes">Sordariomycetes</tp:taxon-name-part></tp:taxon-name> (<tp:taxon-name><tp:taxon-name-part taxon-name-part-type="phylum" reg="Ascomycota">Ascomycota</tp:taxon-name-part></tp:taxon-name>) from woody litter in terrestrial ecosystems of Yunnan Province, China</article-title><source>MycoKeys</source><day>18</day><month>03</month><year>2026</year><volume>130</volume><fpage>1</fpage><lpage>49</lpage><pub-id pub-id-type="doi">10.3897/mycokeys.130.181430</pub-id></mixed-citation></tp:treatment-meta><tp:nomenclature><tp:taxon-name><object-id xmlns:xlink="http://www.w3.org/1999/xlink" content-type="arpha" xlink:type="simple">ECFCC074-B546-5092-87CB-AC444AF80366</object-id>
                        		<tp:taxon-name-part taxon-name-part-type="genus" reg="Biscogniauxia">Biscogniauxia</tp:taxon-name-part> <tp:taxon-name-part taxon-name-part-type="species" reg="xishuangbannaensis">xishuangbannaensis</tp:taxon-name-part>
                        	
                        		<object-id xmlns:xlink="http://www.w3.org/1999/xlink" xlink:type="simple">Index Fungorum: IF904527</object-id>
                        		<object-id xmlns:xlink="http://www.w3.org/1999/xlink" xlink:type="simple">Facesoffungi Number: FoF18855</object-id>
                        	</tp:taxon-name><tp:taxon-authority>G.C Ren &amp; Wanas.</tp:taxon-authority><tp:taxon-status xmlns:xlink="http://www.w3.org/1999/xlink" xlink:type="simple">sp. nov.</tp:taxon-status><xref ref-type="fig" rid="F16">Fig. 17</xref></tp:nomenclature><tp:treatment-sec sec-type="Etymology"><title>Etymology.</title><p>The specific epithet “<tp:taxon-name><tp:taxon-name-part taxon-name-part-type="genus" reg="Biscogniauxia"/><tp:taxon-name-part taxon-name-part-type="species">xishuangbannaensis</tp:taxon-name-part></tp:taxon-name>” reflects xishuangbanna where the holotype was collected.</p><fig id="F16" position="float" orientation="portrait"><object-id xmlns:xlink="http://www.w3.org/1999/xlink" content-type="doi" xlink:type="simple">10.3897/mycokeys.130.181430.figure17</object-id><object-id xmlns:xlink="http://www.w3.org/1999/xlink" content-type="arpha" xlink:type="simple">8F0F7134-3903-53B5-BD85-8C145E82EE21</object-id><label>Figure 17.</label><caption><p><italic><tp:taxon-name><tp:taxon-name-part taxon-name-part-type="genus" reg="Biscogniauxia">Biscogniauxia</tp:taxon-name-part> <tp:taxon-name-part taxon-name-part-type="species" reg="xishuangbannaensis">xishuangbannaensis</tp:taxon-name-part></tp:taxon-name></italic> (<abbrev xmlns:xlink="http://www.w3.org/1999/xlink" content-type="institution" xlink:title="Cryptogams Kunming Institute of Botany, Academia Sinica" xlink:type="simple">HKAS</abbrev> 122774, holotype). <bold>a, b</bold>. Appearance of stromata on the host substrate; <bold>c</bold>. Ascomata in vertical section; <bold>d</bold>. Paraphyses; <bold>e–i</bold>. Asci; <bold>j–n</bold>. Ascospores; <bold>o</bold>. A germinated ascospore; <bold>p, q</bold>. Culture characters on PDA (<bold>p</bold> from above; <bold>q</bold> from below). Scale bars: 20 μm (<bold>d–i</bold>); 5 μm (<bold>j–n</bold>); 10 μm (<bold>o</bold>), 20 mm (<bold>p, q</bold>).</p></caption><graphic xmlns:xlink="http://www.w3.org/1999/xlink" xlink:href="mycokeys-130-001-g017.jpg" id="oo_1564028.jpg" position="float" orientation="portrait" xlink:type="simple"><uri content-type="original_file" xlink:type="simple">https://binary.pensoft.net/fig/1564028</uri></graphic></fig></tp:treatment-sec><tp:treatment-sec sec-type="Holotype"><title>Holotype.</title><p><abbrev xmlns:xlink="http://www.w3.org/1999/xlink" content-type="institution" xlink:title="Cryptogams Kunming Institute of Botany, Academia Sinica" xlink:type="simple">HKAS</abbrev> 122774.</p></tp:treatment-sec><tp:treatment-sec sec-type="Description"><title>Description.</title><p><bold><italic>Saprobic</italic></bold> on dead woody twigs. <bold>Sexual morph: <italic>Stromata</italic></bold> 3–18 × 2–7 mm, superficial, aggregated, applanate, cover the wood surface, dull brown to black, carbonaceous, visible as black dots on the stromata. <bold><italic>Ascomata</italic></bold> 300–480 × 250–400 μm (x̄ = 360 × 315 μm, n = 5), ovoid to obpyriform, laterally compressed. <bold><italic>Ostioles</italic></bold> pointed, raised. <bold><italic>Paraphyses</italic></bold> 3–7 μm wide, long, numerous, filamentous, flexuous, septate, constricted at the septa, apex rounded, slightly tapering towards the apex. <bold><italic>Asci</italic></bold> 75–95 × 5.7–9 μm (x̄ = 86 × 7.7 μm, n = 20), 8-spored, unitunicate, cylindrical, short pedicellate, with a 5–6.6 × 3.5–5 μm (x̄ = 5.8 × 4.2 μm, n = 20), wedge-shaped apical ring, apex rounded. <bold><italic>Ascospores</italic></bold> 8–11 × 4.4–6 μm (x̄ = 10 × 5 μm, n = 30), uniseriate, unicellular, ellipsoid, rounded ends, hyaline when immature, dark brown to black when mature, 1–2-guttulate, aseptate, with straight germ slit along the entire spore length. <bold>Asexual morph</bold>: Undetermined.</p></tp:treatment-sec><tp:treatment-sec sec-type="Culture characteristics"><title>Culture characteristics.</title><p>Ascospores germinating on PDA within 24 hrs at room temperature. Germ tubes are produced from the basal cells of the ascospore. Colonies on PDA, reaching 55 mm diameter after one week at 20–25 °C, mycelia superficial, circular, dense, fimbriate, entire edged, white; reverse view white.</p></tp:treatment-sec><tp:treatment-sec sec-type="Material examined"><title>Material examined.</title><p>China • Yunnan Province, Xishuangbanna, Xishuangbanna Dai Autonomous Prefecture, Jinghong (<named-content xmlns:xlink="http://www.w3.org/1999/xlink" content-type="dwc:verbatimCoordinates" xlink:type="simple">21°55.19'N, 101°15.24'E</named-content>, elevation: 522 m), on dead woody twigs of undetermined tree, 15 July 2019, G.C Ren, XS19 (holotype, <abbrev xmlns:xlink="http://www.w3.org/1999/xlink" content-type="institution" xlink:title="Cryptogams Kunming Institute of Botany, Academia Sinica" xlink:type="simple">HKAS</abbrev> 122774), ex-type culture <abbrev xmlns:xlink="http://www.w3.org/1999/xlink" content-type="institution" xlink:title="Kunming Institute of Botany Culture Collection" xlink:type="simple">KUNCC</abbrev> 21-0672.</p></tp:treatment-sec><tp:treatment-sec sec-type="GenBank numbers"><title>GenBank numbers.</title><p><abbrev xmlns:xlink="http://www.w3.org/1999/xlink" xlink:title="internal transcribed spacer region" xlink:type="simple">ITS</abbrev>: <ext-link xmlns:xlink="http://www.w3.org/1999/xlink" xlink:href="PP663077" ext-link-type="gen" xlink:type="simple">PP663077</ext-link>, <abbrev xmlns:xlink="http://www.w3.org/1999/xlink" xlink:title="large subunit nuclear ribosomal" xlink:type="simple">LSU</abbrev>: <ext-link xmlns:xlink="http://www.w3.org/1999/xlink" xlink:href="PP663083" ext-link-type="gen" xlink:type="simple">PP663083</ext-link>, <abbrev xmlns:xlink="http://www.w3.org/1999/xlink" xlink:title="small subunit ribosomal RNA" xlink:type="simple">SSU</abbrev>: <ext-link xmlns:xlink="http://www.w3.org/1999/xlink" xlink:href="PX583847" ext-link-type="gen" xlink:type="simple">PX583847</ext-link>, <italic>tef</italic>1-α: <ext-link xmlns:xlink="http://www.w3.org/1999/xlink" xlink:href="PX521738" ext-link-type="gen" xlink:type="simple">PX521738</ext-link>, <italic>rpb</italic>2: <ext-link xmlns:xlink="http://www.w3.org/1999/xlink" xlink:href="PX521740" ext-link-type="gen" xlink:type="simple">PX521740</ext-link>.</p></tp:treatment-sec><tp:treatment-sec sec-type="Notes"><title>Notes.</title><p>Multi-loci phylogenetic analyses based on a concatenated <abbrev xmlns:xlink="http://www.w3.org/1999/xlink" xlink:title="large subunit nuclear ribosomal" xlink:type="simple">LSU</abbrev>, <abbrev xmlns:xlink="http://www.w3.org/1999/xlink" xlink:title="internal transcribed spacer region" xlink:type="simple">ITS</abbrev>, <italic>tef</italic>1-a, and <italic>rpb</italic>2 dataset show that our new strain (<abbrev xmlns:xlink="http://www.w3.org/1999/xlink" content-type="institution" xlink:title="Kunming Institute of Botany Culture Collection" xlink:type="simple">KUNCC</abbrev> 21-0672) clustered with <italic><tp:taxon-name><tp:taxon-name-part taxon-name-part-type="genus" reg="Biscogniauxia">Biscogniauxia</tp:taxon-name-part> <tp:taxon-name-part taxon-name-part-type="species" reg="capnodes">capnodes</tp:taxon-name-part></tp:taxon-name></italic> (YMJ 138) with 100% <abbrev xmlns:xlink="http://www.w3.org/1999/xlink" xlink:title="maximum likelihood" xlink:type="simple">ML</abbrev> and 1.00 BYPP bootstrap support (Fig. <xref ref-type="fig" rid="F14">15</xref>). Sequence comparison for the <abbrev xmlns:xlink="http://www.w3.org/1999/xlink" xlink:title="internal transcribed spacer region" xlink:type="simple">ITS</abbrev> region between <italic><tp:taxon-name><tp:taxon-name-part taxon-name-part-type="genus" reg="Biscogniauxia">Biscogniauxia</tp:taxon-name-part> <tp:taxon-name-part taxon-name-part-type="species" reg="xishuangbannaensis">xishuangbannaensis</tp:taxon-name-part></tp:taxon-name></italic> (<abbrev xmlns:xlink="http://www.w3.org/1999/xlink" content-type="institution" xlink:title="Kunming Institute of Botany Culture Collection" xlink:type="simple">KUNCC</abbrev> 21-0672) and <italic><tp:taxon-name><tp:taxon-name-part taxon-name-part-type="genus" reg="Biscogniauxia">Biscogniauxia</tp:taxon-name-part> <tp:taxon-name-part taxon-name-part-type="species" reg="capnodes">capnodes</tp:taxon-name-part></tp:taxon-name></italic> (YMJ 138) showed a 2.49% (15/ 602 bp, without gaps) base pair difference, 3.15% (32/ 1015 bp, without gaps) base pair difference for <italic>rpb</italic>2 region. <italic><tp:taxon-name><tp:taxon-name-part taxon-name-part-type="genus" reg="Biscogniauxia">Biscogniauxia</tp:taxon-name-part> <tp:taxon-name-part taxon-name-part-type="species" reg="capnodes">capnodes</tp:taxon-name-part></tp:taxon-name></italic> differs from our strain by its elongated, erumpent patches, obovoid to tubular perithecia, discoid apical ring and large ascospores (<xref ref-type="bibr" rid="B4">Berkeley 1845</xref>; <xref ref-type="bibr" rid="B47">Ju and Rogers 2001</xref>). Based on morphology and the phylogenetic distinctiveness, we introduce <italic><tp:taxon-name><tp:taxon-name-part taxon-name-part-type="genus" reg="Biscogniauxia">Biscogniauxia</tp:taxon-name-part> <tp:taxon-name-part taxon-name-part-type="species" reg="xishuangbannaensis">xishuangbannaensis</tp:taxon-name-part></tp:taxon-name></italic> as a new species.</p></tp:treatment-sec><tp:treatment-sec><!--Section generated to contain objects referenced in tp:taxon-treatment.--><fig id="F14" position="float" orientation="portrait"><object-id xmlns:xlink="http://www.w3.org/1999/xlink" content-type="doi" xlink:type="simple">10.3897/mycokeys.130.181430.figure15</object-id><object-id xmlns:xlink="http://www.w3.org/1999/xlink" content-type="arpha" xlink:type="simple">3220A9E0-C2A2-5C78-8FD5-C04BD0281BD7</object-id><label>Figure 15.</label><caption><p>Phylogram generated from <abbrev xmlns:xlink="http://www.w3.org/1999/xlink" xlink:title="maximum likelihood" xlink:type="simple">ML</abbrev> analysis based on <abbrev xmlns:xlink="http://www.w3.org/1999/xlink" xlink:title="large subunit nuclear ribosomal" xlink:type="simple">LSU</abbrev>, <abbrev xmlns:xlink="http://www.w3.org/1999/xlink" xlink:title="internal transcribed spacer region" xlink:type="simple">ITS</abbrev>, <italic>tef</italic>1-α, <italic>rpb</italic>2 and TUB sequence data representing <tp:taxon-name><tp:taxon-name-part taxon-name-part-type="family" reg="Barrmaeliaceae">Barrmaeliaceae</tp:taxon-name-part></tp:taxon-name> and <tp:taxon-name><tp:taxon-name-part taxon-name-part-type="family" reg="Graphostromataceae">Graphostromataceae</tp:taxon-name-part></tp:taxon-name>. Related sequences are obtained following <xref ref-type="bibr" rid="B11">Chen et al. (2024)</xref> and GenBank (<ext-link xmlns:xlink="http://www.w3.org/1999/xlink" xlink:href="http://www.ncbi.nlm.nih.gov" ext-link-type="uri" xlink:type="simple">http://www.ncbi.nlm.nih.gov</ext-link>). Seventy-one strains are included in the combined analyses, which comprise 5409 characters for <abbrev xmlns:xlink="http://www.w3.org/1999/xlink" xlink:title="large subunit nuclear ribosomal" xlink:type="simple">LSU</abbrev>, <abbrev xmlns:xlink="http://www.w3.org/1999/xlink" xlink:title="internal transcribed spacer region" xlink:type="simple">ITS</abbrev>, <italic>tef</italic>1-α, <italic>rpb</italic>2 and TUB alignment. <italic><tp:taxon-name><tp:taxon-name-part taxon-name-part-type="genus" reg="Hypoxylon">Hypoxylon</tp:taxon-name-part> <tp:taxon-name-part taxon-name-part-type="species" reg="pulicicidum">pulicicidum</tp:taxon-name-part></tp:taxon-name></italic> (MUCL49879) and <italic><tp:taxon-name><tp:taxon-name-part taxon-name-part-type="genus" reg="Hypoxylon">H.</tp:taxon-name-part> <tp:taxon-name-part taxon-name-part-type="species" reg="rickii">rickii</tp:taxon-name-part></tp:taxon-name></italic> (MUCL 53309). were used as the outgroup taxa. The best-scoring RAxML tree with a final likelihood value of -44661.622236 is presented. The matrix had 2258 distinct alignment patterns, with 45.28% of undetermined characters or gaps. Estimated base frequencies were as follows; A = 0.236549, C = 0.271101, G = 0.252706, T = 0.239644; substitution rates AC = 1.148601, AG = 4.023809, AT = 1.100668, CG = 0.916979, CT = 6.158610, GT = 1.0000. Gamma distribution shape parameter α = 0.244516 and tree-length = 3.234831. The tree topology of the <abbrev xmlns:xlink="http://www.w3.org/1999/xlink" xlink:title="maximum likelihood" xlink:type="simple">ML</abbrev> analysis is similar to the Bayesian analysis. Bootstrap values for <abbrev xmlns:xlink="http://www.w3.org/1999/xlink" xlink:title="maximum likelihood" xlink:type="simple">ML</abbrev> equal to or greater than 70% and posterior probability values greater than 0.95 from BYPP analysis labelled on the nodes. Strains of the newly described species are in red, while type strains are in bold.</p></caption><graphic xmlns:xlink="http://www.w3.org/1999/xlink" xlink:href="mycokeys-130-001-g015.jpg" id="oo_1564026.jpg" position="float" orientation="portrait" xlink:type="simple"><uri content-type="original_file" xlink:type="simple">https://binary.pensoft.net/fig/1564026</uri></graphic></fig></tp:treatment-sec><ref-list><ref id="B11"><mixed-citation xmlns:xlink="http://www.w3.org/1999/xlink" xlink:type="simple">Chen ML, Zhang JY, Xiao YP, Lu YZ (2024) <italic><tp:taxon-name><tp:taxon-name-part taxon-name-part-type="genus">Biscogniauxia</tp:taxon-name-part> <tp:taxon-name-part taxon-name-part-type="species">dicranopteridis</tp:taxon-name-part></tp:taxon-name></italic> sp. nov. and <italic><tp:taxon-name><tp:taxon-name-part taxon-name-part-type="genus">B.</tp:taxon-name-part> <tp:taxon-name-part taxon-name-part-type="species">petrensis</tp:taxon-name-part></tp:taxon-name></italic> isolated from <italic><tp:taxon-name><tp:taxon-name-part taxon-name-part-type="genus">Dicranopteris</tp:taxon-name-part> <tp:taxon-name-part taxon-name-part-type="species">dichotoma</tp:taxon-name-part></tp:taxon-name></italic> in China. Phytotaxa 641(4): 255–266. <ext-link xlink:href="10.11646/phytotaxa.641.4.2" ext-link-type="doi" xlink:type="simple">https://doi.org/10.11646/phytotaxa.641.4.2</ext-link></mixed-citation></ref><ref id="B4"><mixed-citation xmlns:xlink="http://www.w3.org/1999/xlink" xlink:type="simple">Berkeley MJ (1845) Decades of fungi. Decades III–VII. Australian fungi. London Journal of Botany 4: 42–73.</mixed-citation></ref><ref id="B47"><mixed-citation xmlns:xlink="http://www.w3.org/1999/xlink" xlink:type="simple">Ju YM, Rogers JD (2001) New and interesting <italic><tp:taxon-name><tp:taxon-name-part taxon-name-part-type="genus">Biscogniauxia</tp:taxon-name-part></tp:taxon-name></italic> taxa, with a key to the world species. Mycological Research 105: 1123–1133. <ext-link xlink:href="10.1016/s0953-7562(08)61976-0" ext-link-type="doi" xlink:type="simple">https://doi.org/10.1016/s0953-7562(08)61976-0</ext-link></mixed-citation></ref></ref-list></tp:taxon-treatment>
